# Supplementary material for: Unexplored Archaeal Diversity in the Great Ape Gut Microbiome
Source: mSphere. 2017 Feb 22;2(1):e00026-17. doi: 10.1128/mSphere.00026-17 (PMC5322346; doi:10.1128/mSphere.00026-17)
Supplement: DATA SET S1 [file sph002172239sd1.xlsx]

## Sheet: Arch516F-Arch915R no mismatches
Performance of Arch516F/Arch915R across Domains (no mismatches)
Taxonomy	Coverage	Specificity	Accessions	Eligible	Match	Mismatch	No Data
Eukaryota;	0	0	67380	65785	0	65785	1595
Bacteria;	0	0	537351	537346	0	537346	5
Archaea;	72.5	100	24170	23907	17343	6564	263
Performance of Arch516F/Arch915R within Archaea (no mismatches)
Taxonomy	Coverage	Specificity	Accessions	Eligible	Match	Mismatch	No Data
Archaea;Aenigmarchaeota;	1.7	97.2	305	298	5	293	7
Archaea;Aenigmarchaeota;Aenigmarchaeota Incertae Sedis;	1.9	97.2	54	52	1	51	2
Archaea;Aenigmarchaeota;Aenigmarchaeota Incertae Sedis;Unknown Order;	1.9	97.2	54	52	1	51	2
Archaea;Aenigmarchaeota;Aenigmarchaeota Incertae Sedis;Unknown Order;Unknown Family;	1.9	97.2	54	52	1	51	2
Archaea;Aenigmarchaeota;Aenigmarchaeota Incertae Sedis;Unknown Order;Unknown Family;Candidatus Aenigmarchaeum;	1.9	97.2	54	52	1	51	2
Archaea;Aenigmarchaeota;Deep Sea Euryarchaeotic Group(DSEG);	1.6	97.2	249	244	4	240	5
Archaea;Aigarchaeota;	44.7	97.2	171	170	76	94	1
Archaea;Aigarchaeota;Aigarchaeota Incertae Sedis;	88.3	97.2	61	60	53	7	1
Archaea;Aigarchaeota;Aigarchaeota Incertae Sedis;Unknown Order;	88.3	97.2	61	60	53	7	1
Archaea;Aigarchaeota;Aigarchaeota Incertae Sedis;Unknown Order;Unknown Family;	88.3	97.2	61	60	53	7	1
Archaea;Aigarchaeota;Aigarchaeota Incertae Sedis;Unknown Order;Unknown Family;Candidatus Caldiarchaeum;	88.3	97.2	61	60	53	7	1
Archaea;Aigarchaeota;Terrestrial Hot Spring Gp(THSCG);	20.9	97.2	110	110	23	87	0
Archaea;AK8;	80	97.2	15	15	12	3	0
Archaea;Altiarchaeales;	0	0	38	37	0	37	1
Archaea;Ancient Archaeal Group(AAG);	0	0	24	24	0	24	0
Archaea;Bathyarchaeota;	80.4	97.6	3262	3224	2593	631	38
Archaea;Candidate division YNPFFA;	87.2	97.2	47	47	41	6	0
Archaea;Crenarchaeota;	65.2	97.3	614	612	399	213	2
Archaea;Crenarchaeota;Thermoprotei;	65.2	97.3	614	612	399	213	2
Archaea;Crenarchaeota;Thermoprotei;4136-1-21;	100	97.2	2	2	2	0	0
Archaea;Crenarchaeota;Thermoprotei;a87Y42;	0	0	6	6	0	6	0
Archaea;Crenarchaeota;Thermoprotei;Acidilobales;	0	0	24	24	0	24	0
Archaea;Crenarchaeota;Thermoprotei;Acidilobales;Acidilobaceae;	0	0	4	4	0	4	0
Archaea;Crenarchaeota;Thermoprotei;Acidilobales;Acidilobaceae;Acidilobus;	0	0	4	4	0	4	0
Archaea;Crenarchaeota;Thermoprotei;Acidilobales;Caldisphaeraceae;	0	0	12	12	0	12	0
Archaea;Crenarchaeota;Thermoprotei;Acidilobales;Caldisphaeraceae;Caldisphaera;	0	0	12	12	0	12	0
Archaea;Crenarchaeota;Thermoprotei;Acidilobales;SK190;	0	0	7	7	0	7	0
Archaea;Crenarchaeota;Thermoprotei;Desulfurococcales;	80.5	97.3	191	190	153	37	1
Archaea;Crenarchaeota;Thermoprotei;Desulfurococcales;Desulfurococcaceae;	82.8	97.3	158	157	130	27	1
Archaea;Crenarchaeota;Thermoprotei;Desulfurococcales;Desulfurococcaceae;Aeropyrum;	77.3	97.2	23	22	17	5	1
Archaea;Crenarchaeota;Thermoprotei;Desulfurococcales;Desulfurococcaceae;Desulfurococcus;	75	97.2	8	8	6	2	0
Archaea;Crenarchaeota;Thermoprotei;Desulfurococcales;Desulfurococcaceae;Ignicoccus;	78.6	97.2	14	14	11	3	0
Archaea;Crenarchaeota;Thermoprotei;Desulfurococcales;Desulfurococcaceae;Ignisphaera;	87.9	97.2	33	33	29	4	0
Archaea;Crenarchaeota;Thermoprotei;Desulfurococcales;Desulfurococcaceae;Staphylothermus;	89.5	97.2	19	19	17	2	0
Archaea;Crenarchaeota;Thermoprotei;Desulfurococcales;Desulfurococcaceae;Stetteria;	75	97.2	4	4	3	1	0
Archaea;Crenarchaeota;Thermoprotei;Desulfurococcales;Desulfurococcaceae;Sulfophobococcus;	100	97.2	1	1	1	0	0
Archaea;Crenarchaeota;Thermoprotei;Desulfurococcales;Desulfurococcaceae;Thermodiscus;	75	97.2	12	12	9	3	0
Archaea;Crenarchaeota;Thermoprotei;Desulfurococcales;Desulfurococcaceae;Thermogladius;	100	97.2	5	5	5	0	0
Archaea;Crenarchaeota;Thermoprotei;Desulfurococcales;Desulfurococcaceae;Thermosphaera;	81.8	97.2	11	11	9	2	0
Archaea;Crenarchaeota;Thermoprotei;Desulfurococcales;Desulfurococcaceae;uncultured;	81.8	97.2	22	22	18	4	0
Archaea;Crenarchaeota;Thermoprotei;Desulfurococcales;Pyrodictiaceae;	69.7	97.2	33	33	23	10	0
Archaea;Crenarchaeota;Thermoprotei;Desulfurococcales;Pyrodictiaceae;Hyperthermus;	100	97.2	2	2	2	0	0
Archaea;Crenarchaeota;Thermoprotei;Desulfurococcales;Pyrodictiaceae;Pyrodictium;	81.8	97.2	11	11	9	2	0
Archaea;Crenarchaeota;Thermoprotei;Desulfurococcales;Pyrodictiaceae;uncultured;	58.8	97.2	17	17	10	7	0
Archaea;Crenarchaeota;Thermoprotei;Fervidicoccales;	67.6	97.2	37	37	25	12	0
Archaea;Crenarchaeota;Thermoprotei;Fervidicoccales;Fervidicoccaceae;	67.6	97.2	37	37	25	12	0
Archaea;Crenarchaeota;Thermoprotei;Fervidicoccales;Fervidicoccaceae;Fervidicoccus;	92.9	97.2	14	14	13	1	0
Archaea;Crenarchaeota;Thermoprotei;Fervidicoccales;Fervidicoccaceae;uncultured;	52.2	97.2	23	23	12	11	0
Archaea;Crenarchaeota;Thermoprotei;HTM1036S-A29;	66.7	97.2	3	3	2	1	0
Archaea;Crenarchaeota;Thermoprotei;Sulfolobales;	88.6	97.3	186	185	164	21	1
Archaea;Crenarchaeota;Thermoprotei;Sulfolobales;Sulfolobaceae;	88.6	97.3	186	185	164	21	1
Archaea;Crenarchaeota;Thermoprotei;Sulfolobales;Sulfolobaceae;Acidianus;	81.8	97.2	22	22	18	4	0
Archaea;Crenarchaeota;Thermoprotei;Sulfolobales;Sulfolobaceae;Metallosphaera;	85.4	97.2	41	41	35	6	0
Archaea;Crenarchaeota;Thermoprotei;Sulfolobales;Sulfolobaceae;Stygiolobus;	100	97.2	19	19	19	0	0
Archaea;Crenarchaeota;Thermoprotei;Sulfolobales;Sulfolobaceae;Sulfolobus;	90.8	97.2	77	76	69	7	1
Archaea;Crenarchaeota;Thermoprotei;Sulfolobales;Sulfolobaceae;Sulfurisphaera;	100	97.2	3	3	3	0	0
Archaea;Crenarchaeota;Thermoprotei;Sulfolobales;Sulfolobaceae;uncultured;	80	97.2	20	20	16	4	0
Archaea;Crenarchaeota;Thermoprotei;Terrestrial Miscellaneous Gp(TMCG);	81.8	97.2	11	11	9	2	0
Archaea;Crenarchaeota;Thermoprotei;Thermoproteales;	27.8	97.2	151	151	42	109	0
Archaea;Crenarchaeota;Thermoprotei;Thermoproteales;Thermofilaceae;	67.4	97.2	46	46	31	15	0
Archaea;Crenarchaeota;Thermoprotei;Thermoproteales;Thermofilaceae;Thermofilum;	67.4	97.2	46	46	31	15	0
Archaea;Crenarchaeota;Thermoprotei;Thermoproteales;Thermoproteaceae;	10.5	97.2	105	105	11	94	0
Archaea;Crenarchaeota;Thermoprotei;Thermoproteales;Thermoproteaceae;Caldivirga;	0	0	5	5	0	5	0
Archaea;Crenarchaeota;Thermoprotei;Thermoproteales;Thermoproteaceae;Pyrobaculum;	0	0	29	29	0	29	0
Archaea;Crenarchaeota;Thermoprotei;Thermoproteales;Thermoproteaceae;Thermocladium;	28.6	97.2	7	7	2	5	0
Archaea;Crenarchaeota;Thermoprotei;Thermoproteales;Thermoproteaceae;Thermoproteus;	0	0	8	8	0	8	0
Archaea;Crenarchaeota;Thermoprotei;Thermoproteales;Thermoproteaceae;uncultured;	23.1	97.2	26	26	6	20	0
Archaea;Crenarchaeota;Thermoprotei;Thermoproteales;Thermoproteaceae;Vulcanisaeta;	10.5	97.2	19	19	2	17	0
Archaea;Diapherotrites;	0	0	41	40	0	40	1
Archaea;Diapherotrites;Diapherotrites Incertae Sedis;	0	0	15	15	0	15	0
Archaea;Diapherotrites;Diapherotrites Incertae Sedis;Unknown Order;	0	0	15	15	0	15	0
Archaea;Diapherotrites;Diapherotrites Incertae Sedis;Unknown Order;Unknown Family;	0	0	15	15	0	15	0
Archaea;Diapherotrites;Diapherotrites Incertae Sedis;Unknown Order;Unknown Family;Candidatus Iainarchaeum;	0	0	15	15	0	15	0
Archaea;Euryarchaeota;	74.4	98.6	12041	11945	8883	3062	96
Archaea;Euryarchaeota;Archaeoglobi;	4	97.2	75	75	3	72	0
Archaea;Euryarchaeota;Archaeoglobi;Archaeoglobales;	4	97.2	75	75	3	72	0
Archaea;Euryarchaeota;Archaeoglobi;Archaeoglobales;Archaeoglobaceae;	4	97.2	75	75	3	72	0
Archaea;Euryarchaeota;Archaeoglobi;Archaeoglobales;Archaeoglobaceae;Archaeoglobus;	2.9	97.2	35	35	1	34	0
Archaea;Euryarchaeota;Archaeoglobi;Archaeoglobales;Archaeoglobaceae;Ferroglobus;	0	0	3	3	0	3	0
Archaea;Euryarchaeota;Archaeoglobi;Archaeoglobales;Archaeoglobaceae;Geoglobus;	0	0	8	8	0	8	0
Archaea;Euryarchaeota;Archaeoglobi;Archaeoglobales;Archaeoglobaceae;uncultured;	0	0	22	22	0	22	0
Archaea;Euryarchaeota;Halobacteria;	91.4	97.6	2731	2703	2470	233	28
Archaea;Euryarchaeota;Halobacteria;Halobacteriales;	91.4	97.6	2731	2703	2470	233	28
Archaea;Euryarchaeota;Halobacteria;Halobacteriales;Halobacteriaceae;	91.4	97.6	2731	2703	2470	233	28
Archaea;Euryarchaeota;Halobacteria;Halobacteriales;Halobacteriaceae;Candidatus Halobonum;	86.7	97.2	15	15	13	2	0
Archaea;Euryarchaeota;Halobacteria;Halobacteriales;Halobacteriaceae;Haladaptatus;	100	97.2	28	28	28	0	0
Archaea;Euryarchaeota;Halobacteria;Halobacteriales;Halobacteriaceae;Halalkalicoccus;	100	97.2	14	14	14	0	0
Archaea;Euryarchaeota;Halobacteria;Halobacteriales;Halobacteriaceae;Halanaeroarchaeum;	96.4	97.2	29	28	27	1	1
Archaea;Euryarchaeota;Halobacteria;Halobacteriales;Halobacteriaceae;Halapricum;	88.5	97.2	52	52	46	6	0
Archaea;Euryarchaeota;Halobacteria;Halobacteriales;Halobacteriaceae;Halarchaeum;	95.5	97.2	23	22	21	1	1
Archaea;Euryarchaeota;Halobacteria;Halobacteriales;Halobacteriaceae;Haloarchaeobius;	96	97.2	25	25	24	1	0
Archaea;Euryarchaeota;Halobacteria;Halobacteriales;Halobacteriaceae;Haloarcula;	93.1	97.3	276	274	255	19	2
Archaea;Euryarchaeota;Halobacteria;Halobacteriales;Halobacteriaceae;Halobacterium;	85.9	97.2	71	71	61	10	0
Archaea;Euryarchaeota;Halobacteria;Halobacteriales;Halobacteriaceae;Halobaculum;	93.8	97.2	16	16	15	1	0
Archaea;Euryarchaeota;Halobacteria;Halobacteriales;Halobacteriaceae;Halobellus;	97.8	97.2	46	46	45	1	0
Archaea;Euryarchaeota;Halobacteria;Halobacteriales;Halobacteriaceae;Halobiforma;	100	97.2	12	11	11	0	1
Archaea;Euryarchaeota;Halobacteria;Halobacteriales;Halobacteriaceae;Halocalculus;	100	97.2	1	1	1	0	0
Archaea;Euryarchaeota;Halobacteria;Halobacteriales;Halobacteriaceae;Halococcus;	87.1	97.2	62	62	54	8	0
Archaea;Euryarchaeota;Halobacteria;Halobacteriales;Halobacteriaceae;Haloferax;	83	97.2	101	100	83	17	1
Archaea;Euryarchaeota;Halobacteria;Halobacteriales;Halobacteriaceae;Halogeometricum;	83.8	97.2	37	37	31	6	0
Archaea;Euryarchaeota;Halobacteria;Halobacteriales;Halobacteriaceae;Halogranum;	100	97.2	18	18	18	0	0
Archaea;Euryarchaeota;Halobacteria;Halobacteriales;Halobacteriaceae;Halohasta;	89.5	97.2	20	19	17	2	1
Archaea;Euryarchaeota;Halobacteria;Halobacteriales;Halobacteriaceae;Halolamina;	94.9	97.2	63	59	56	3	4
Archaea;Euryarchaeota;Halobacteria;Halobacteriales;Halobacteriaceae;Halomarina;	94.4	97.2	18	18	17	1	0
Archaea;Euryarchaeota;Halobacteria;Halobacteriales;Halobacteriaceae;Halomicroarcula;	100	97.2	7	7	7	0	0
Archaea;Euryarchaeota;Halobacteria;Halobacteriales;Halobacteriaceae;Halomicrobium;	94.2	97.2	54	52	49	3	2
Archaea;Euryarchaeota;Halobacteria;Halobacteriales;Halobacteriaceae;Halonotius;	87.6	97.2	98	97	85	12	1
Archaea;Euryarchaeota;Halobacteria;Halobacteriales;Halobacteriaceae;Haloparvum;	95.7	97.2	23	23	22	1	0
Archaea;Euryarchaeota;Halobacteria;Halobacteriales;Halobacteriaceae;Halopelagius;	100	97.2	8	8	8	0	0
Archaea;Euryarchaeota;Halobacteria;Halobacteriales;Halobacteriaceae;Halopenitus;	90.9	97.2	11	11	10	1	0
Archaea;Euryarchaeota;Halobacteria;Halobacteriales;Halobacteriaceae;Halopiger;	96.6	97.2	29	29	28	1	0
Archaea;Euryarchaeota;Halobacteria;Halobacteriales;Halobacteriaceae;Haloplanus;	92.9	97.2	42	42	39	3	0
Archaea;Euryarchaeota;Halobacteria;Halobacteriales;Halobacteriaceae;Haloquadratum;	90.5	97.2	84	84	76	8	0
Archaea;Euryarchaeota;Halobacteria;Halobacteriales;Halobacteriaceae;Halorhabdus;	88.9	97.2	18	18	16	2	0
Archaea;Euryarchaeota;Halobacteria;Halobacteriales;Halobacteriaceae;Halorientalis;	95	97.2	20	20	19	1	0
Archaea;Euryarchaeota;Halobacteria;Halobacteriales;Halobacteriaceae;Halorubellus;	93.8	97.2	16	16	15	1	0
Archaea;Euryarchaeota;Halobacteria;Halobacteriales;Halobacteriaceae;Halorubrum;	90.9	97.3	476	471	428	43	5
Archaea;Euryarchaeota;Halobacteria;Halobacteriales;Halobacteriaceae;Halorussus;	95	97.2	20	20	19	1	0
Archaea;Euryarchaeota;Halobacteria;Halobacteriales;Halobacteriaceae;Halosimplex;	97.6	97.2	41	41	40	1	0
Archaea;Euryarchaeota;Halobacteria;Halobacteriales;Halobacteriaceae;Halostagnicola;	94.4	97.2	18	18	17	1	0
Archaea;Euryarchaeota;Halobacteria;Halobacteriales;Halobacteriaceae;Halostella;	100	97.2	6	6	6	0	0
Archaea;Euryarchaeota;Halobacteria;Halobacteriales;Halobacteriaceae;Haloterrigena;	93.1	97.3	146	144	134	10	2
Archaea;Euryarchaeota;Halobacteria;Halobacteriales;Halobacteriaceae;Halovarius;	100	97.2	1	1	1	0	0
Archaea;Euryarchaeota;Halobacteria;Halobacteriales;Halobacteriaceae;Halovenus;	95.2	97.2	42	42	40	2	0
Archaea;Euryarchaeota;Halobacteria;Halobacteriales;Halobacteriaceae;Halovivax;	96.4	97.2	28	28	27	1	0
Archaea;Euryarchaeota;Halobacteria;Halobacteriales;Halobacteriaceae;Natrialba;	87.5	97.2	56	56	49	7	0
Archaea;Euryarchaeota;Halobacteria;Halobacteriales;Halobacteriaceae;Natribaculum;	66.7	97.2	3	3	2	1	0
Archaea;Euryarchaeota;Halobacteria;Halobacteriales;Halobacteriaceae;Natrinema;	82.1	97.2	39	39	32	7	0
Archaea;Euryarchaeota;Halobacteria;Halobacteriales;Halobacteriaceae;Natronoarchaeum;	93.8	97.2	16	16	15	1	0
Archaea;Euryarchaeota;Halobacteria;Halobacteriales;Halobacteriaceae;Natronobacterium;	87.5	97.2	8	8	7	1	0
Archaea;Euryarchaeota;Halobacteria;Halobacteriales;Halobacteriaceae;Natronococcus;	78.4	97.2	39	37	29	8	2
Archaea;Euryarchaeota;Halobacteria;Halobacteriales;Halobacteriaceae;Natronolimnobius;	62.5	97.2	11	8	5	3	3
Archaea;Euryarchaeota;Halobacteria;Halobacteriales;Halobacteriaceae;Natronomonas;	93.2	97.2	74	74	69	5	0
Archaea;Euryarchaeota;Halobacteria;Halobacteriales;Halobacteriaceae;Natronorubrum;	98	97.2	50	50	49	1	0
Archaea;Euryarchaeota;Halobacteria;Halobacteriales;Halobacteriaceae;RDI82;	100	97.2	2	2	2	0	0
Archaea;Euryarchaeota;Halobacteria;Halobacteriales;Halobacteriaceae;Salarchaeum;	66.7	97.2	3	3	2	1	0
Archaea;Euryarchaeota;Halobacteria;Halobacteriales;Halobacteriaceae;Salinarchaeum;	100	97.2	19	19	19	0	0
Archaea;Euryarchaeota;Halobacteria;Halobacteriales;Halobacteriaceae;Salinigranum;	80	97.2	20	20	16	4	0
Archaea;Euryarchaeota;Halobacteria;Halobacteriales;Halobacteriaceae;Salinirubrum;	100	97.2	3	3	3	0	0
Archaea;Euryarchaeota;Halobacteria;Halobacteriales;Halobacteriaceae;SFH1C031;	100	97.2	2	2	2	0	0
Archaea;Euryarchaeota;Halobacteria;Halobacteriales;Halobacteriaceae;uncultured;	91.4	97.3	247	245	224	21	2
Archaea;Euryarchaeota;Methanobacteria;	89.7	97.6	2585	2581	2314	267	4
Archaea;Euryarchaeota;Methanobacteria;Methanobacteriales;	89.7	97.6	2585	2581	2314	267	4
Archaea;Euryarchaeota;Methanobacteria;Methanobacteriales;Methanobacteriaceae;	89.6	97.6	2583	2579	2312	267	4
Archaea;Euryarchaeota;Methanobacteria;Methanobacteriales;Methanobacteriaceae;Methanobacterium;	84.6	97.3	231	228	193	35	3
Archaea;Euryarchaeota;Methanobacteria;Methanobacteriales;Methanobacteriaceae;Methanobrevibacter;	91.9	97.5	2035	2034	1870	164	1
Archaea;Euryarchaeota;Methanobacteria;Methanobacteriales;Methanobacteriaceae;Methanosphaera;	78	97.3	250	250	195	55	0
Archaea;Euryarchaeota;Methanobacteria;Methanobacteriales;Methanobacteriaceae;Methanothermobacter;	80.5	97.2	41	41	33	8	0
Archaea;Euryarchaeota;Methanobacteria;Methanobacteriales;Methanobacteriaceae;uncultured;	79.2	97.2	24	24	19	5	0
Archaea;Euryarchaeota;Methanobacteria;Methanobacteriales;Methanothermaceae;	100	97.2	2	2	2	0	0
Archaea;Euryarchaeota;Methanobacteria;Methanobacteriales;Methanothermaceae;Methanothermus;	100	97.2	2	2	2	0	0
Archaea;Euryarchaeota;Methanococci;	0	0	79	79	0	79	0
Archaea;Euryarchaeota;Methanococci;Methanococcales;	0	0	79	79	0	79	0
Archaea;Euryarchaeota;Methanococci;Methanococcales;Methanocaldococcaceae;	0	0	41	41	0	41	0
Archaea;Euryarchaeota;Methanococci;Methanococcales;Methanocaldococcaceae;Methanocaldococcus;	0	0	28	28	0	28	0
Archaea;Euryarchaeota;Methanococci;Methanococcales;Methanocaldococcaceae;Methanotorris;	0	0	13	13	0	13	0
Archaea;Euryarchaeota;Methanococci;Methanococcales;Methanococcaceae;	0	0	38	38	0	38	0
Archaea;Euryarchaeota;Methanococci;Methanococcales;Methanococcaceae;Methanococcus;	0	0	24	24	0	24	0
Archaea;Euryarchaeota;Methanococci;Methanococcales;Methanococcaceae;Methanothermococcus;	0	0	10	10	0	10	0
Archaea;Euryarchaeota;Methanococci;Methanococcales;Methanococcaceae;uncultured;	0	0	4	4	0	4	0
Archaea;Euryarchaeota;Methanomicrobia;	84.6	97.6	3091	3053	2582	471	38
Archaea;Euryarchaeota;Methanomicrobia;AK5;	80	97.2	5	5	4	1	0
Archaea;Euryarchaeota;Methanomicrobia;ANME-1;	82.6	97.3	145	144	119	25	1
Archaea;Euryarchaeota;Methanomicrobia;ANME-1;ANME-1a;	83.3	97.2	37	36	30	6	1
Archaea;Euryarchaeota;Methanomicrobia;ANME-1;ANME-1b;	81.6	97.2	98	98	80	18	0
Archaea;Euryarchaeota;Methanomicrobia;D-C06;	0	0	7	7	0	7	0
Archaea;Euryarchaeota;Methanomicrobia;Methanocellales;	81.7	97.2	104	104	85	19	0
Archaea;Euryarchaeota;Methanomicrobia;Methanocellales;BS-K-E9;	77.8	97.2	9	9	7	2	0
Archaea;Euryarchaeota;Methanomicrobia;Methanocellales;Methanocellaceae;	80.5	97.2	87	87	70	17	0
Archaea;Euryarchaeota;Methanomicrobia;Methanocellales;Methanocellaceae;Methanocella;	77.6	97.2	49	49	38	11	0
Archaea;Euryarchaeota;Methanomicrobia;Methanocellales;Methanocellaceae;Rice Cluster I;	83.8	97.2	37	37	31	6	0
Archaea;Euryarchaeota;Methanomicrobia;Methanocellales;MidArch4;	100	97.2	7	7	7	0	0
Archaea;Euryarchaeota;Methanomicrobia;Methanomicrobiales;	87.4	97.4	1012	997	871	126	15
Archaea;Euryarchaeota;Methanomicrobia;Methanomicrobiales;ARC26;	90	97.2	11	10	9	1	1
Archaea;Euryarchaeota;Methanomicrobia;Methanomicrobiales;EJ-E01;	33.3	97.2	3	3	1	2	0
Archaea;Euryarchaeota;Methanomicrobia;Methanomicrobiales;LR-13;	100	97.2	2	2	2	0	0
Archaea;Euryarchaeota;Methanomicrobia;Methanomicrobiales;Methanocorpusculaceae;	78.9	97.2	43	38	30	8	5
Archaea;Euryarchaeota;Methanomicrobia;Methanomicrobiales;Methanocorpusculaceae;Methanocorpusculum;	78.9	97.2	43	38	30	8	5
Archaea;Euryarchaeota;Methanomicrobia;Methanomicrobiales;Methanomicrobiaceae;	88.9	97.3	444	442	393	49	2
Archaea;Euryarchaeota;Methanomicrobia;Methanomicrobiales;Methanomicrobiaceae;Methanoculleus;	91	97.3	270	268	244	24	2
Archaea;Euryarchaeota;Methanomicrobia;Methanomicrobiales;Methanomicrobiaceae;Methanofollis;	95.7	97.2	23	23	22	1	0
Archaea;Euryarchaeota;Methanomicrobia;Methanomicrobiales;Methanomicrobiaceae;Methanogenium;	88.9	97.2	36	36	32	4	0
Archaea;Euryarchaeota;Methanomicrobia;Methanomicrobiales;Methanomicrobiaceae;Methanolacinia;	100	97.2	8	8	8	0	0
Archaea;Euryarchaeota;Methanomicrobia;Methanomicrobiales;Methanomicrobiaceae;Methanomicrobium;	75	97.2	40	40	30	10	0
Archaea;Euryarchaeota;Methanomicrobia;Methanomicrobiales;Methanomicrobiaceae;Methanoplanus;	100	97.2	5	5	5	0	0
Archaea;Euryarchaeota;Methanomicrobia;Methanomicrobiales;Methanomicrobiaceae;uncultured;	83.9	97.2	62	62	52	10	0
Archaea;Euryarchaeota;Methanomicrobia;Methanomicrobiales;Methanomicrobiales Incertae Sedis;	88.6	97.2	35	35	31	4	0
Archaea;Euryarchaeota;Methanomicrobia;Methanomicrobiales;Methanomicrobiales Incertae Sedis;Methanocalculus;	88.6	97.2	35	35	31	4	0
Archaea;Euryarchaeota;Methanomicrobia;Methanomicrobiales;Methanoregulaceae;	85.8	97.3	334	332	285	47	2
Archaea;Euryarchaeota;Methanomicrobia;Methanomicrobiales;Methanoregulaceae;Methanolinea;	86	97.2	109	107	92	15	2
Archaea;Euryarchaeota;Methanomicrobia;Methanomicrobiales;Methanoregulaceae;Methanoregula;	85.4	97.3	219	219	187	32	0
Archaea;Euryarchaeota;Methanomicrobia;Methanomicrobiales;Methanoregulaceae;Methanosphaerula;	100	97.2	6	6	6	0	0
Archaea;Euryarchaeota;Methanomicrobia;Methanomicrobiales;Methanospirillaceae;	88.8	97.2	119	116	103	13	3
Archaea;Euryarchaeota;Methanomicrobia;Methanomicrobiales;Methanospirillaceae;Methanospirillum;	88.8	97.2	119	116	103	13	3
Archaea;Euryarchaeota;Methanomicrobia;Methanomicrobiales;MHLsu47-B8A;	100	97.2	7	7	7	0	0
Archaea;Euryarchaeota;Methanomicrobia;Methanomicrobiales;Rice Cluster II;	83.3	97.2	14	12	10	2	2
Archaea;Euryarchaeota;Methanomicrobia;Methanosarcinales;	83.7	97.5	1806	1784	1494	290	22
Archaea;Euryarchaeota;Methanomicrobia;Methanosarcinales;ANME-2a-2b;	83.6	97.2	122	122	102	20	0
Archaea;Euryarchaeota;Methanomicrobia;Methanosarcinales;ANME-2a-2b;ANME-2b;	75	97.2	8	8	6	2	0
Archaea;Euryarchaeota;Methanomicrobia;Methanosarcinales;ANME-2c;	80.7	97.2	84	83	67	16	1
Archaea;Euryarchaeota;Methanomicrobia;Methanosarcinales;GOM Arc I;	90.4	97.3	115	115	104	11	0
Archaea;Euryarchaeota;Methanomicrobia;Methanosarcinales;GOM Arc I;Candidatus Methanoperedens;	89.2	97.2	83	83	74	9	0
Archaea;Euryarchaeota;Methanomicrobia;Methanosarcinales;GoM-Arch87;	100	97.2	2	2	2	0	0
Archaea;Euryarchaeota;Methanomicrobia;Methanosarcinales;Methanosaetaceae;	85.2	97.3	737	732	624	108	5
Archaea;Euryarchaeota;Methanomicrobia;Methanosarcinales;Methanosaetaceae;Methanosaeta;	85.2	97.3	737	732	624	108	5
Archaea;Euryarchaeota;Methanomicrobia;Methanosarcinales;Methanosarcinaceae;	81.4	97.3	714	698	568	130	16
Archaea;Euryarchaeota;Methanomicrobia;Methanosarcinales;Methanosarcinaceae;ANME-3;	86.6	97.2	67	67	58	9	0
Archaea;Euryarchaeota;Methanomicrobia;Methanosarcinales;Methanosarcinaceae;Methanimicrococcus;	12.9	97.2	31	31	4	27	0
Archaea;Euryarchaeota;Methanomicrobia;Methanosarcinales;Methanosarcinaceae;Methanococcoides;	87.3	97.2	63	63	55	8	0
Archaea;Euryarchaeota;Methanomicrobia;Methanosarcinales;Methanosarcinaceae;Methanohalobium;	100	97.2	4	4	4	0	0
Archaea;Euryarchaeota;Methanomicrobia;Methanosarcinales;Methanosarcinaceae;Methanohalophilus;	71.8	97.2	39	39	28	11	0
Archaea;Euryarchaeota;Methanomicrobia;Methanosarcinales;Methanosarcinaceae;Methanolobus;	84.9	97.2	86	86	73	13	0
Archaea;Euryarchaeota;Methanomicrobia;Methanosarcinales;Methanosarcinaceae;Methanomethylovorans;	86.5	97.2	52	52	45	7	0
Archaea;Euryarchaeota;Methanomicrobia;Methanosarcinales;Methanosarcinaceae;Methanosalsum;	100	97.2	4	4	4	0	0
Archaea;Euryarchaeota;Methanomicrobia;Methanosarcinales;Methanosarcinaceae;Methanosarcina;	84.4	97.3	349	333	281	52	16
Archaea;Euryarchaeota;Methanomicrobia;Methanosarcinales;Methanosarcinaceae;uncultured;	84.2	97.2	19	19	16	3	0
Archaea;Euryarchaeota;Methanomicrobia;Methanosarcinales;Methermicoccaceae;	83.9	97.2	31	31	26	5	0
Archaea;Euryarchaeota;Methanomicrobia;Methanosarcinales;Methermicoccaceae;Methermicoccus;	83.9	97.2	31	31	26	5	0
Archaea;Euryarchaeota;Methanomicrobia;ST-12K10A;	90	97.2	10	10	9	1	0
Archaea;Euryarchaeota;Methanopyri;	0	0	6	6	0	6	0
Archaea;Euryarchaeota;Methanopyri;Methanopyrales;	0	0	6	6	0	6	0
Archaea;Euryarchaeota;Methanopyri;Methanopyrales;Methanopyraceae;	0	0	6	6	0	6	0
Archaea;Euryarchaeota;Methanopyri;Methanopyrales;Methanopyraceae;Methanopyrus;	0	0	6	6	0	6	0
Archaea;Euryarchaeota;Thermococci;	0	0	239	236	0	236	3
Archaea;Euryarchaeota;Thermococci;Thermococcales;	0	0	239	236	0	236	3
Archaea;Euryarchaeota;Thermococci;Thermococcales;Thermococcaceae;	0	0	239	236	0	236	3
Archaea;Euryarchaeota;Thermococci;Thermococcales;Thermococcaceae;Palaeococcus;	0	0	9	9	0	9	0
Archaea;Euryarchaeota;Thermococci;Thermococcales;Thermococcaceae;Pyrococcus;	0	0	25	25	0	25	0
Archaea;Euryarchaeota;Thermococci;Thermococcales;Thermococcaceae;Thermococcus;	0	0	203	201	0	201	2
Archaea;Euryarchaeota;Thermoplasmata;	47.1	97.5	3235	3212	1514	1698	23
Archaea;Euryarchaeota;Thermoplasmata;Thermoplasmatales;	47.1	97.5	3235	3212	1514	1698	23
Archaea;Euryarchaeota;Thermoplasmata;Thermoplasmatales;20c-4;	55.6	97.2	63	63	35	28	0
Archaea;Euryarchaeota;Thermoplasmata;Thermoplasmatales;2B5;	75	97.2	4	4	3	1	0
Archaea;Euryarchaeota;Thermoplasmata;Thermoplasmatales;A10;	85.2	97.2	27	27	23	4	0
Archaea;Euryarchaeota;Thermoplasmata;Thermoplasmatales;AMOS1A-4113-D04;	16.4	97.2	61	61	10	51	0
Archaea;Euryarchaeota;Thermoplasmata;Thermoplasmatales;AMOS4A-452-E11;	50	97.2	2	2	1	1	0
Archaea;Euryarchaeota;Thermoplasmata;Thermoplasmatales;ANT06-05;	88	97.2	26	25	22	3	1
Archaea;Euryarchaeota;Thermoplasmata;Thermoplasmatales;ASC21;	58.5	97.2	82	82	48	34	0
Archaea;Euryarchaeota;Thermoplasmata;Thermoplasmatales;BSLdp215;	4.2	97.2	24	24	1	23	0
Archaea;Euryarchaeota;Thermoplasmata;Thermoplasmatales;CCA47;	85.4	97.3	125	123	105	18	2
Archaea;Euryarchaeota;Thermoplasmata;Thermoplasmatales;Deep Sea Hydrothermal Vent Gp 2(DHVEG-2);	18.4	97.2	38	38	7	31	0
Archaea;Euryarchaeota;Thermoplasmata;Thermoplasmatales;Deep Sea Hydrothermal Vent Gp 2(DHVEG-2);Candidatus Aciduliprofundum;	0	0	10	10	0	10	0
Archaea;Euryarchaeota;Thermoplasmata;Thermoplasmatales;F2apm1A36;	40	97.2	5	5	2	3	0
Archaea;Euryarchaeota;Thermoplasmata;Thermoplasmatales;Ferroplasmaceae;	83.3	97.2	91	90	75	15	1
Archaea;Euryarchaeota;Thermoplasmata;Thermoplasmatales;Ferroplasmaceae;Acidiplasma;	100	97.2	8	7	7	0	1
Archaea;Euryarchaeota;Thermoplasmata;Thermoplasmatales;Ferroplasmaceae;Ferroplasma;	80.7	97.2	57	57	46	11	0
Archaea;Euryarchaeota;Thermoplasmata;Thermoplasmatales;Ferroplasmaceae;uncultured;	85.7	97.2	21	21	18	3	0
Archaea;Euryarchaeota;Thermoplasmata;Thermoplasmatales;HO28S9A17;	100	97.2	3	3	3	0	0
Archaea;Euryarchaeota;Thermoplasmata;Thermoplasmatales;KTK 4A;	88.9	97.2	9	9	8	1	0
Archaea;Euryarchaeota;Thermoplasmata;Thermoplasmatales;Marine Benthic Group D and DHVEG-1;	0.7	97.2	1106	1101	8	1093	5
Archaea;Euryarchaeota;Thermoplasmata;Thermoplasmatales;Marine Group II;	85	97.3	701	693	589	104	8
Archaea;Euryarchaeota;Thermoplasmata;Thermoplasmatales;Marine Group III;	85.7	97.2	95	91	78	13	4
Archaea;Euryarchaeota;Thermoplasmata;Thermoplasmatales;MKCST-A3;	46.8	97.2	47	47	22	25	0
Archaea;Euryarchaeota;Thermoplasmata;Thermoplasmatales;Picrophilaceae;	100	97.2	2	2	2	0	0
Archaea;Euryarchaeota;Thermoplasmata;Thermoplasmatales;Picrophilaceae;Picrophilus;	100	97.2	2	2	2	0	0
Archaea;Euryarchaeota;Thermoplasmata;Thermoplasmatales;pMC2A24;	87.5	97.2	8	8	7	1	0
Archaea;Euryarchaeota;Thermoplasmata;Thermoplasmatales;Terrestrial Miscellaneous Gp(TMEG);	61.6	97.2	138	138	85	53	0
Archaea;Euryarchaeota;Thermoplasmata;Thermoplasmatales;Thermoplasmataceae;	88.8	97.2	90	89	79	10	1
Archaea;Euryarchaeota;Thermoplasmata;Thermoplasmatales;Thermoplasmataceae;Thermoplasma;	88.8	97.2	90	89	79	10	1
Archaea;Euryarchaeota;Thermoplasmata;Thermoplasmatales;Thermoplasmatales Incertae Sedis;	60.2	97.3	442	442	266	176	0
Archaea;Euryarchaeota;Thermoplasmata;Thermoplasmatales;Thermoplasmatales Incertae Sedis;Candidatus Methanogranum;	0	0	7	7	0	7	0
Archaea;Euryarchaeota;Thermoplasmata;Thermoplasmatales;Thermoplasmatales Incertae Sedis;Candidatus Methanomethylophilus;	78	97.2	100	100	78	22	0
Archaea;Euryarchaeota;Thermoplasmata;Thermoplasmatales;Thermoplasmatales Incertae Sedis;Candidatus Methanoplasma;	2.7	97.2	37	37	1	36	0
Archaea;Euryarchaeota;Thermoplasmata;Thermoplasmatales;Thermoplasmatales Incertae Sedis;Methanomassiliicoccus;	94.4	97.2	18	18	17	1	0
Archaea;Euryarchaeota;Thermoplasmata;Thermoplasmatales;Thermoplasmatales Incertae Sedis;Thermogymnomonas;	100	97.2	1	1	1	0	0
Archaea;Euryarchaeota;Thermoplasmata;Thermoplasmatales;Thermoplasmatales Incertae Sedis;uncultured;	60.4	97.3	278	278	168	110	0
Archaea;Euryarchaeota;Thermoplasmata;Thermoplasmatales;Thp-A-102;	0	0	2	2	0	2	0
Archaea;Euryarchaeota;Thermoplasmata;Thermoplasmatales;TWP7-38;	0	0	2	2	0	2	0
Archaea;Euryarchaeota;Thermoplasmata;Thermoplasmatales;uncultured;	100	97.2	2	2	2	0	0
Archaea;Euryarchaeota;Thermoplasmata;Thermoplasmatales;VC2.1 Arc6;	88.6	97.2	36	35	31	4	1
Archaea;Hadesarchaea;	2.5	97.2	327	326	8	318	1
Archaea;Korarchaeota;	3.7	97.2	54	54	2	52	0
Archaea;Korarchaeota;Korarchaeota Incertae Sedis;	3.7	97.2	54	54	2	52	0
Archaea;Korarchaeota;Korarchaeota Incertae Sedis;Unknown Order;	3.7	97.2	54	54	2	52	0
Archaea;Korarchaeota;Korarchaeota Incertae Sedis;Unknown Order;Unknown Family;	3.7	97.2	54	54	2	52	0
Archaea;Korarchaeota;Korarchaeota Incertae Sedis;Unknown Order;Unknown Family;Candidatus Korarchaeum;	3.7	97.2	54	54	2	52	0
Archaea;Lokiarchaeota;	81	97.4	1012	1002	812	190	10
Archaea;Marine Benthic Group E;	81.8	97.3	198	198	162	36	0
Archaea;Marine Hydrothermal Vent Group 1(MHVG-1);	8.3	97.2	12	12	1	11	0
Archaea;Marine Hydrothermal Vent Group 2(MHVG-2);	0	0	2	2	0	2	0
Archaea;Marine Hydrothermal Vent Group(MHVG);	6.1	97.2	91	82	5	77	9
Archaea;Miscellaneous Euryarchaeotic Group(MEG);	10.3	97.2	61	58	6	52	3
Archaea;MSBL1;	4.5	97.2	66	66	3	63	0
Archaea;Nanoarchaeota;	0	0	38	37	0	37	1
Archaea;Nanoarchaeota;Nanoarchaeota Incertae Sedis;	0	0	38	37	0	37	1
Archaea;Nanoarchaeota;Nanoarchaeota Incertae Sedis;Unknown Order;	0	0	38	37	0	37	1
Archaea;Nanoarchaeota;Nanoarchaeota Incertae Sedis;Unknown Order;Unknown Family;	0	0	38	37	0	37	1
Archaea;Nanoarchaeota;Nanoarchaeota Incertae Sedis;Unknown Order;Unknown Family;Nanoarchaeum;	0	0	38	37	0	37	1
Archaea;Nanohaloarchaeota;	0	0	26	26	0	26	0
Archaea;Parvarchaeota;	0	0	16	16	0	16	0
Archaea;Parvarchaeota;Parvarchaeota Incertae Sedis;	0	0	5	5	0	5	0
Archaea;Parvarchaeota;Parvarchaeota Incertae Sedis;Unknown Order;	0	0	5	5	0	5	0
Archaea;Parvarchaeota;Parvarchaeota Incertae Sedis;Unknown Order;Unknown Family;	0	0	5	5	0	5	0
Archaea;Parvarchaeota;Parvarchaeota Incertae Sedis;Unknown Order;Unknown Family;Candidatus Micrarchaeum;	0	0	5	5	0	5	0
Archaea;pCIRA-13;	0	0	2	2	0	2	0
Archaea;pMC2A209;	0	0	5	5	0	5	0
Archaea;Thaumarchaeota;	83.8	97.9	4952	4901	4108	793	51
Archaea;Thaumarchaeota;AK31;	91.1	97.2	45	45	41	4	0
Archaea;Thaumarchaeota;AK56;	88.9	97.2	10	9	8	1	1
Archaea;Thaumarchaeota;AK59;	93.9	97.2	50	49	46	3	1
Archaea;Thaumarchaeota;AS48;	100	97.2	2	2	2	0	0
Archaea;Thaumarchaeota;D-F10;	75	97.2	12	12	9	3	0
Archaea;Thaumarchaeota;FHMa11 terrestrial group;	50.9	97.3	230	228	116	112	2
Archaea;Thaumarchaeota;FS243A-60;	77.8	97.2	9	9	7	2	0
Archaea;Thaumarchaeota;Group C3;	69.2	97.3	296	292	202	90	4
Archaea;Thaumarchaeota;Marine Benthic Group A;	86	97.2	104	100	86	14	4
Archaea;Thaumarchaeota;Marine Group I;	87.1	97.7	3344	3312	2886	426	32
Archaea;Thaumarchaeota;Marine Group I;Cenarchaeales;	83.3	97.2	30	30	25	5	0
Archaea;Thaumarchaeota;Marine Group I;Cenarchaeales;Cenarchaeaceae;	83.3	97.2	30	30	25	5	0
Archaea;Thaumarchaeota;Marine Group I;Cenarchaeales;Cenarchaeaceae;Cenarchaeum;	83.3	97.2	30	30	25	5	0
Archaea;Thaumarchaeota;Marine Group I;Unknown Order;	88.4	97.5	1925	1910	1689	221	15
Archaea;Thaumarchaeota;Marine Group I;Unknown Order;Unknown Family;	88.4	97.5	1925	1910	1689	221	15
Archaea;Thaumarchaeota;Marine Group I;Unknown Order;Unknown Family;Candidatus Nitrosoarchaeum;	84.7	97.3	160	157	133	24	3
Archaea;Thaumarchaeota;Marine Group I;Unknown Order;Unknown Family;Candidatus Nitrosopelagicus;	82.8	97.2	31	29	24	5	2
Archaea;Thaumarchaeota;Marine Group I;Unknown Order;Unknown Family;Candidatus Nitrosopumilus;	88.9	97.5	1734	1724	1532	192	10
Archaea;Thaumarchaeota;OPPD003;	66.7	97.2	6	6	4	2	0
Archaea;Thaumarchaeota;Papm3A43;	100	97.2	2	2	2	0	0
Archaea;Thaumarchaeota;pSL12;	100	97.2	9	9	9	0	0
Archaea;Thaumarchaeota;Soil Crenarchaeotic Group(SCG);	84.2	97.3	678	673	567	106	5
Archaea;Thaumarchaeota;Soil Crenarchaeotic Group(SCG);Unknown Order;	82.5	97.3	236	234	193	41	2
Archaea;Thaumarchaeota;Soil Crenarchaeotic Group(SCG);Unknown Order;Unknown Family;	82.5	97.3	236	234	193	41	2
Archaea;Thaumarchaeota;Soil Crenarchaeotic Group(SCG);Unknown Order;Unknown Family;Candidatus Nitrososphaera;	82.5	97.3	236	234	193	41	2
Archaea;Thaumarchaeota;South African Gold Mine Gp 1(SAGMCG-1);	77.4	97.2	126	124	96	28	2
Archaea;Thaumarchaeota;South African Gold Mine Gp 1(SAGMCG-1);Unknown Order;	53.8	97.2	13	13	7	6	0
Archaea;Thaumarchaeota;South African Gold Mine Gp 1(SAGMCG-1);Unknown Order;Unknown Family;	53.8	97.2	13	13	7	6	0
Archaea;Thaumarchaeota;South African Gold Mine Gp 1(SAGMCG-1);Unknown Order;Unknown Family;Candidatus Nitrosotalea;	53.8	97.2	13	13	7	6	0
Archaea;Thaumarchaeota;Thaumarchaeota Incertae Sedis;	90.9	97.2	11	11	10	1	0
Archaea;Thaumarchaeota;Thaumarchaeota Incertae Sedis;Unknown Order;	90.9	97.2	11	11	10	1	0
Archaea;Thaumarchaeota;Thaumarchaeota Incertae Sedis;Unknown Order;Unknown Family;	90.9	97.2	11	11	10	1	0
Archaea;Thaumarchaeota;Thaumarchaeota Incertae Sedis;Unknown Order;Unknown Family;Candidatus Nitrosocaldus;	90.9	97.2	11	11	10	1	0
Archaea;Thaumarchaeota;TOTO-A6-15;	100	97.2	3	3	3	0	0
Archaea;Thaumarchaeota;uncultured;	100	97.2	4	4	4	0	0
Archaea;Thaumarchaeota;YS18As63;	100	97.2	2	2	2	0	0
Archaea;Thaumarchaeota;Z273FA48;	100	97.2	3	3	3	0	0
Archaea;TVG8AR30;	0	0	2	2	0	2	0
Archaea;Woesearchaeota (DHVEG-6);	23.8	97.3	520	483	115	368	37
Archaea;WSA2;	51.4	97.3	221	216	111	105	5
Archaea;WSA2;014H09-A-SD-P15;	92.3	97.2	13	13	12	1	0
Archaea;WSA2;059A02-A-SD-P93;	100	97.2	8	8	8	0	0
Archaea;WSA2;19c-33;	10	97.2	10	10	1	9	0
Archaea;WSA2;20a-9;	2.6	97.2	80	76	2	74	4
Archaea;WSA2;Fe-A-9;	60	97.2	5	5	3	2	0
Archaea;WSA2;Kazan-3A-21;	100	97.2	7	7	7	0	0
Archaea;WSA2;WCHA1-57;	80.5	97.2	83	82	66	16	1
Archaea;WSA2;Z7ME43;	87.5	97.2	8	8	7	1	0
Performance of the primer pairs was evaluated using TestPrime 1.0. implemented on the Silva database (https://www.arb-silva.de/search/testprime/). . Coverage = (matches/eligible)*100, Specificity = 100 - (outgroup matches/outgroup matchable)*100, Accession = number of sequences in the taxonomic path, Eligible = number of tegions with sequence data at the position of the primer pair, Mismatch = nu…

## Sheet: Arch516F-Arch915R 1 mismatch
Performance of Arch516F/Arch915R arcross Domains (1 mismatch)
Taxonomy	Coverage	Specificity	Accessions	Eligible	Match	Mismatch	No Data
Eukaryota;	0	0	67380	65785	0	65785	1595
Bacteria;	0	0	537351	537346	0	537346	5
Archaea;	89.4	100	24170	23907	21370	2537	263
Performance of Arch516F/Arch915R within Archaea (1 mismatch)
Taxonomy	Coverage	Specificity	Accessions	Eligible	Match	Mismatch	No Data
Archaea;Aenigmarchaeota;	52	96.6	305	298	155	143	7
Archaea;Aenigmarchaeota;Aenigmarchaeota Incertae Sedis;	30.8	96.6	54	52	16	36	2
Archaea;Aenigmarchaeota;Aenigmarchaeota Incertae Sedis;Unknown Order;	30.8	96.6	54	52	16	36	2
Archaea;Aenigmarchaeota;Aenigmarchaeota Incertae Sedis;Unknown Order;Unknown Family;	30.8	96.6	54	52	16	36	2
Archaea;Aenigmarchaeota;Aenigmarchaeota Incertae Sedis;Unknown Order;Unknown Family;Candidatus Aenigmarchaeum;	30.8	96.6	54	52	16	36	2
Archaea;Aenigmarchaeota;Deep Sea Euryarchaeotic Group(DSEG);	56.6	96.6	249	244	138	106	5
Archaea;Aigarchaeota;	88.8	96.6	171	170	151	19	1
Archaea;Aigarchaeota;Aigarchaeota Incertae Sedis;	96.7	96.6	61	60	58	2	1
Archaea;Aigarchaeota;Aigarchaeota Incertae Sedis;Unknown Order;	96.7	96.6	61	60	58	2	1
Archaea;Aigarchaeota;Aigarchaeota Incertae Sedis;Unknown Order;Unknown Family;	96.7	96.6	61	60	58	2	1
Archaea;Aigarchaeota;Aigarchaeota Incertae Sedis;Unknown Order;Unknown Family;Candidatus Caldiarchaeum;	96.7	96.6	61	60	58	2	1
Archaea;Aigarchaeota;Terrestrial Hot Spring Gp(THSCG);	84.5	96.6	110	110	93	17	0
Archaea;AK8;	86.7	96.6	15	15	13	2	0
Archaea;Altiarchaeales;	56.8	96.6	38	37	21	16	1
Archaea;Ancient Archaeal Group(AAG);	0	0	24	24	0	24	0
Archaea;Bathyarchaeota;	88.5	97	3262	3224	2854	370	38
Archaea;Candidate division YNPFFA;	97.9	96.6	47	47	46	1	0
Archaea;Crenarchaeota;	94.3	96.7	614	612	577	35	2
Archaea;Crenarchaeota;Thermoprotei;	94.3	96.7	614	612	577	35	2
Archaea;Crenarchaeota;Thermoprotei;4136-1-21;	100	96.6	2	2	2	0	0
Archaea;Crenarchaeota;Thermoprotei;a87Y42;	100	96.6	6	6	6	0	0
Archaea;Crenarchaeota;Thermoprotei;Acidilobales;	95.8	96.6	24	24	23	1	0
Archaea;Crenarchaeota;Thermoprotei;Acidilobales;Acidilobaceae;	100	96.6	4	4	4	0	0
Archaea;Crenarchaeota;Thermoprotei;Acidilobales;Acidilobaceae;Acidilobus;	100	96.6	4	4	4	0	0
Archaea;Crenarchaeota;Thermoprotei;Acidilobales;Caldisphaeraceae;	100	96.6	12	12	12	0	0
Archaea;Crenarchaeota;Thermoprotei;Acidilobales;Caldisphaeraceae;Caldisphaera;	100	96.6	12	12	12	0	0
Archaea;Crenarchaeota;Thermoprotei;Acidilobales;SK190;	85.7	96.6	7	7	6	1	0
Archaea;Crenarchaeota;Thermoprotei;Desulfurococcales;	93.2	96.6	191	190	177	13	1
Archaea;Crenarchaeota;Thermoprotei;Desulfurococcales;Desulfurococcaceae;	93	96.6	158	157	146	11	1
Archaea;Crenarchaeota;Thermoprotei;Desulfurococcales;Desulfurococcaceae;Aeropyrum;	81.8	96.6	23	22	18	4	1
Archaea;Crenarchaeota;Thermoprotei;Desulfurococcales;Desulfurococcaceae;Desulfurococcus;	100	96.6	8	8	8	0	0
Archaea;Crenarchaeota;Thermoprotei;Desulfurococcales;Desulfurococcaceae;Ignicoccus;	100	96.6	14	14	14	0	0
Archaea;Crenarchaeota;Thermoprotei;Desulfurococcales;Desulfurococcaceae;Ignisphaera;	93.9	96.6	33	33	31	2	0
Archaea;Crenarchaeota;Thermoprotei;Desulfurococcales;Desulfurococcaceae;Staphylothermus;	100	96.6	19	19	19	0	0
Archaea;Crenarchaeota;Thermoprotei;Desulfurococcales;Desulfurococcaceae;Stetteria;	100	96.6	4	4	4	0	0
Archaea;Crenarchaeota;Thermoprotei;Desulfurococcales;Desulfurococcaceae;Sulfophobococcus;	100	96.6	1	1	1	0	0
Archaea;Crenarchaeota;Thermoprotei;Desulfurococcales;Desulfurococcaceae;Thermodiscus;	91.7	96.6	12	12	11	1	0
Archaea;Crenarchaeota;Thermoprotei;Desulfurococcales;Desulfurococcaceae;Thermogladius;	100	96.6	5	5	5	0	0
Archaea;Crenarchaeota;Thermoprotei;Desulfurococcales;Desulfurococcaceae;Thermosphaera;	90.9	96.6	11	11	10	1	0
Archaea;Crenarchaeota;Thermoprotei;Desulfurococcales;Desulfurococcaceae;uncultured;	86.4	96.6	22	22	19	3	0
Archaea;Crenarchaeota;Thermoprotei;Desulfurococcales;Pyrodictiaceae;	93.9	96.6	33	33	31	2	0
Archaea;Crenarchaeota;Thermoprotei;Desulfurococcales;Pyrodictiaceae;Hyperthermus;	100	96.6	2	2	2	0	0
Archaea;Crenarchaeota;Thermoprotei;Desulfurococcales;Pyrodictiaceae;Pyrodictium;	90.9	96.6	11	11	10	1	0
Archaea;Crenarchaeota;Thermoprotei;Desulfurococcales;Pyrodictiaceae;uncultured;	94.1	96.6	17	17	16	1	0
Archaea;Crenarchaeota;Thermoprotei;Fervidicoccales;	83.8	96.6	37	37	31	6	0
Archaea;Crenarchaeota;Thermoprotei;Fervidicoccales;Fervidicoccaceae;	83.8	96.6	37	37	31	6	0
Archaea;Crenarchaeota;Thermoprotei;Fervidicoccales;Fervidicoccaceae;Fervidicoccus;	92.9	96.6	14	14	13	1	0
Archaea;Crenarchaeota;Thermoprotei;Fervidicoccales;Fervidicoccaceae;uncultured;	78.3	96.6	23	23	18	5	0
Archaea;Crenarchaeota;Thermoprotei;HTM1036S-A29;	66.7	96.6	3	3	2	1	0
Archaea;Crenarchaeota;Thermoprotei;Sulfolobales;	96.2	96.6	186	185	178	7	1
Archaea;Crenarchaeota;Thermoprotei;Sulfolobales;Sulfolobaceae;	96.2	96.6	186	185	178	7	1
Archaea;Crenarchaeota;Thermoprotei;Sulfolobales;Sulfolobaceae;Acidianus;	90.9	96.6	22	22	20	2	0
Archaea;Crenarchaeota;Thermoprotei;Sulfolobales;Sulfolobaceae;Metallosphaera;	97.6	96.6	41	41	40	1	0
Archaea;Crenarchaeota;Thermoprotei;Sulfolobales;Sulfolobaceae;Stygiolobus;	100	96.6	19	19	19	0	0
Archaea;Crenarchaeota;Thermoprotei;Sulfolobales;Sulfolobaceae;Sulfolobus;	96.1	96.6	77	76	73	3	1
Archaea;Crenarchaeota;Thermoprotei;Sulfolobales;Sulfolobaceae;Sulfurisphaera;	100	96.6	3	3	3	0	0
Archaea;Crenarchaeota;Thermoprotei;Sulfolobales;Sulfolobaceae;uncultured;	95	96.6	20	20	19	1	0
Archaea;Crenarchaeota;Thermoprotei;Terrestrial Miscellaneous Gp(TMCG);	90.9	96.6	11	11	10	1	0
Archaea;Crenarchaeota;Thermoprotei;Thermoproteales;	96	96.6	151	151	145	6	0
Archaea;Crenarchaeota;Thermoprotei;Thermoproteales;Thermofilaceae;	95.7	96.6	46	46	44	2	0
Archaea;Crenarchaeota;Thermoprotei;Thermoproteales;Thermofilaceae;Thermofilum;	95.7	96.6	46	46	44	2	0
Archaea;Crenarchaeota;Thermoprotei;Thermoproteales;Thermoproteaceae;	96.2	96.6	105	105	101	4	0
Archaea;Crenarchaeota;Thermoprotei;Thermoproteales;Thermoproteaceae;Caldivirga;	100	96.6	5	5	5	0	0
Archaea;Crenarchaeota;Thermoprotei;Thermoproteales;Thermoproteaceae;Pyrobaculum;	93.1	96.6	29	29	27	2	0
Archaea;Crenarchaeota;Thermoprotei;Thermoproteales;Thermoproteaceae;Thermocladium;	100	96.6	7	7	7	0	0
Archaea;Crenarchaeota;Thermoprotei;Thermoproteales;Thermoproteaceae;Thermoproteus;	100	96.6	8	8	8	0	0
Archaea;Crenarchaeota;Thermoprotei;Thermoproteales;Thermoproteaceae;uncultured;	96.2	96.6	26	26	25	1	0
Archaea;Crenarchaeota;Thermoprotei;Thermoproteales;Thermoproteaceae;Vulcanisaeta;	94.7	96.6	19	19	18	1	0
Archaea;Diapherotrites;	40	96.6	41	40	16	24	1
Archaea;Diapherotrites;Diapherotrites Incertae Sedis;	0	0	15	15	0	15	0
Archaea;Diapherotrites;Diapherotrites Incertae Sedis;Unknown Order;	0	0	15	15	0	15	0
Archaea;Diapherotrites;Diapherotrites Incertae Sedis;Unknown Order;Unknown Family;	0	0	15	15	0	15	0
Archaea;Diapherotrites;Diapherotrites Incertae Sedis;Unknown Order;Unknown Family;Candidatus Iainarchaeum;	0	0	15	15	0	15	0
Archaea;Euryarchaeota;	93.4	98.3	12041	11945	11161	784	96
Archaea;Euryarchaeota;Archaeoglobi;	84	96.6	75	75	63	12	0
Archaea;Euryarchaeota;Archaeoglobi;Archaeoglobales;	84	96.6	75	75	63	12	0
Archaea;Euryarchaeota;Archaeoglobi;Archaeoglobales;Archaeoglobaceae;	84	96.6	75	75	63	12	0
Archaea;Euryarchaeota;Archaeoglobi;Archaeoglobales;Archaeoglobaceae;Archaeoglobus;	97.1	96.6	35	35	34	1	0
Archaea;Euryarchaeota;Archaeoglobi;Archaeoglobales;Archaeoglobaceae;Ferroglobus;	100	96.6	3	3	3	0	0
Archaea;Euryarchaeota;Archaeoglobi;Archaeoglobales;Archaeoglobaceae;Geoglobus;	87.5	96.6	8	8	7	1	0
Archaea;Euryarchaeota;Archaeoglobi;Archaeoglobales;Archaeoglobaceae;uncultured;	59.1	96.6	22	22	13	9	0
Archaea;Euryarchaeota;Halobacteria;	95.1	97	2731	2703	2570	133	28
Archaea;Euryarchaeota;Halobacteria;Halobacteriales;	95.1	97	2731	2703	2570	133	28
Archaea;Euryarchaeota;Halobacteria;Halobacteriales;Halobacteriaceae;	95.1	97	2731	2703	2570	133	28
Archaea;Euryarchaeota;Halobacteria;Halobacteriales;Halobacteriaceae;Candidatus Halobonum;	100	96.6	15	15	15	0	0
Archaea;Euryarchaeota;Halobacteria;Halobacteriales;Halobacteriaceae;Haladaptatus;	100	96.6	28	28	28	0	0
Archaea;Euryarchaeota;Halobacteria;Halobacteriales;Halobacteriaceae;Halalkalicoccus;	100	96.6	14	14	14	0	0
Archaea;Euryarchaeota;Halobacteria;Halobacteriales;Halobacteriaceae;Halanaeroarchaeum;	100	96.6	29	28	28	0	1
Archaea;Euryarchaeota;Halobacteria;Halobacteriales;Halobacteriaceae;Halapricum;	92.3	96.6	52	52	48	4	0
Archaea;Euryarchaeota;Halobacteria;Halobacteriales;Halobacteriaceae;Halarchaeum;	100	96.6	23	22	22	0	1
Archaea;Euryarchaeota;Halobacteria;Halobacteriales;Halobacteriaceae;Haloarchaeobius;	100	96.6	25	25	25	0	0
Archaea;Euryarchaeota;Halobacteria;Halobacteriales;Halobacteriaceae;Haloarcula;	96.7	96.6	276	274	265	9	2
Archaea;Euryarchaeota;Halobacteria;Halobacteriales;Halobacteriaceae;Halobacterium;	85.9	96.6	71	71	61	10	0
Archaea;Euryarchaeota;Halobacteria;Halobacteriales;Halobacteriaceae;Halobaculum;	100	96.6	16	16	16	0	0
Archaea;Euryarchaeota;Halobacteria;Halobacteriales;Halobacteriaceae;Halobellus;	100	96.6	46	46	46	0	0
Archaea;Euryarchaeota;Halobacteria;Halobacteriales;Halobacteriaceae;Halobiforma;	100	96.6	12	11	11	0	1
Archaea;Euryarchaeota;Halobacteria;Halobacteriales;Halobacteriaceae;Halocalculus;	100	96.6	1	1	1	0	0
Archaea;Euryarchaeota;Halobacteria;Halobacteriales;Halobacteriaceae;Halococcus;	88.7	96.6	62	62	55	7	0
Archaea;Euryarchaeota;Halobacteria;Halobacteriales;Halobacteriaceae;Haloferax;	84	96.6	101	100	84	16	1
Archaea;Euryarchaeota;Halobacteria;Halobacteriales;Halobacteriaceae;Halogeometricum;	86.5	96.6	37	37	32	5	0
Archaea;Euryarchaeota;Halobacteria;Halobacteriales;Halobacteriaceae;Halogranum;	100	96.6	18	18	18	0	0
Archaea;Euryarchaeota;Halobacteria;Halobacteriales;Halobacteriaceae;Halohasta;	89.5	96.6	20	19	17	2	1
Archaea;Euryarchaeota;Halobacteria;Halobacteriales;Halobacteriaceae;Halolamina;	98.3	96.6	63	59	58	1	4
Archaea;Euryarchaeota;Halobacteria;Halobacteriales;Halobacteriaceae;Halomarina;	100	96.6	18	18	18	0	0
Archaea;Euryarchaeota;Halobacteria;Halobacteriales;Halobacteriaceae;Halomicroarcula;	100	96.6	7	7	7	0	0
Archaea;Euryarchaeota;Halobacteria;Halobacteriales;Halobacteriaceae;Halomicrobium;	96.2	96.6	54	52	50	2	2
Archaea;Euryarchaeota;Halobacteria;Halobacteriales;Halobacteriaceae;Halonotius;	99	96.6	98	97	96	1	1
Archaea;Euryarchaeota;Halobacteria;Halobacteriales;Halobacteriaceae;Haloparvum;	95.7	96.6	23	23	22	1	0
Archaea;Euryarchaeota;Halobacteria;Halobacteriales;Halobacteriaceae;Halopelagius;	100	96.6	8	8	8	0	0
Archaea;Euryarchaeota;Halobacteria;Halobacteriales;Halobacteriaceae;Halopenitus;	100	96.6	11	11	11	0	0
Archaea;Euryarchaeota;Halobacteria;Halobacteriales;Halobacteriaceae;Halopiger;	100	96.6	29	29	29	0	0
Archaea;Euryarchaeota;Halobacteria;Halobacteriales;Halobacteriaceae;Haloplanus;	92.9	96.6	42	42	39	3	0
Archaea;Euryarchaeota;Halobacteria;Halobacteriales;Halobacteriaceae;Haloquadratum;	100	96.6	84	84	84	0	0
Archaea;Euryarchaeota;Halobacteria;Halobacteriales;Halobacteriaceae;Halorhabdus;	100	96.6	18	18	18	0	0
Archaea;Euryarchaeota;Halobacteria;Halobacteriales;Halobacteriaceae;Halorientalis;	95	96.6	20	20	19	1	0
Archaea;Euryarchaeota;Halobacteria;Halobacteriales;Halobacteriaceae;Halorubellus;	93.8	96.6	16	16	15	1	0
Archaea;Euryarchaeota;Halobacteria;Halobacteriales;Halobacteriaceae;Halorubrum;	94.1	96.7	476	471	443	28	5
Archaea;Euryarchaeota;Halobacteria;Halobacteriales;Halobacteriaceae;Halorussus;	100	96.6	20	20	20	0	0
Archaea;Euryarchaeota;Halobacteria;Halobacteriales;Halobacteriaceae;Halosimplex;	100	96.6	41	41	41	0	0
Archaea;Euryarchaeota;Halobacteria;Halobacteriales;Halobacteriaceae;Halostagnicola;	94.4	96.6	18	18	17	1	0
Archaea;Euryarchaeota;Halobacteria;Halobacteriales;Halobacteriaceae;Halostella;	100	96.6	6	6	6	0	0
Archaea;Euryarchaeota;Halobacteria;Halobacteriales;Halobacteriaceae;Haloterrigena;	96.5	96.6	146	144	139	5	2
Archaea;Euryarchaeota;Halobacteria;Halobacteriales;Halobacteriaceae;Halovarius;	100	96.6	1	1	1	0	0
Archaea;Euryarchaeota;Halobacteria;Halobacteriales;Halobacteriaceae;Halovenus;	95.2	96.6	42	42	40	2	0
Archaea;Euryarchaeota;Halobacteria;Halobacteriales;Halobacteriaceae;Halovivax;	100	96.6	28	28	28	0	0
Archaea;Euryarchaeota;Halobacteria;Halobacteriales;Halobacteriaceae;Natrialba;	91.1	96.6	56	56	51	5	0
Archaea;Euryarchaeota;Halobacteria;Halobacteriales;Halobacteriaceae;Natribaculum;	100	96.6	3	3	3	0	0
Archaea;Euryarchaeota;Halobacteria;Halobacteriales;Halobacteriaceae;Natrinema;	84.6	96.6	39	39	33	6	0
Archaea;Euryarchaeota;Halobacteria;Halobacteriales;Halobacteriaceae;Natronoarchaeum;	100	96.6	16	16	16	0	0
Archaea;Euryarchaeota;Halobacteria;Halobacteriales;Halobacteriaceae;Natronobacterium;	100	96.6	8	8	8	0	0
Archaea;Euryarchaeota;Halobacteria;Halobacteriales;Halobacteriaceae;Natronococcus;	91.9	96.6	39	37	34	3	2
Archaea;Euryarchaeota;Halobacteria;Halobacteriales;Halobacteriaceae;Natronolimnobius;	75	96.6	11	8	6	2	3
Archaea;Euryarchaeota;Halobacteria;Halobacteriales;Halobacteriaceae;Natronomonas;	94.6	96.6	74	74	70	4	0
Archaea;Euryarchaeota;Halobacteria;Halobacteriales;Halobacteriaceae;Natronorubrum;	100	96.6	50	50	50	0	0
Archaea;Euryarchaeota;Halobacteria;Halobacteriales;Halobacteriaceae;RDI82;	100	96.6	2	2	2	0	0
Archaea;Euryarchaeota;Halobacteria;Halobacteriales;Halobacteriaceae;Salarchaeum;	100	96.6	3	3	3	0	0
Archaea;Euryarchaeota;Halobacteria;Halobacteriales;Halobacteriaceae;Salinarchaeum;	100	96.6	19	19	19	0	0
Archaea;Euryarchaeota;Halobacteria;Halobacteriales;Halobacteriaceae;Salinigranum;	80	96.6	20	20	16	4	0
Archaea;Euryarchaeota;Halobacteria;Halobacteriales;Halobacteriaceae;Salinirubrum;	100	96.6	3	3	3	0	0
Archaea;Euryarchaeota;Halobacteria;Halobacteriales;Halobacteriaceae;SFH1C031;	100	96.6	2	2	2	0	0
Archaea;Euryarchaeota;Halobacteria;Halobacteriales;Halobacteriaceae;uncultured;	96.3	96.6	247	245	236	9	2
Archaea;Euryarchaeota;Methanobacteria;	96.7	97	2585	2581	2495	86	4
Archaea;Euryarchaeota;Methanobacteria;Methanobacteriales;	96.7	97	2585	2581	2495	86	4
Archaea;Euryarchaeota;Methanobacteria;Methanobacteriales;Methanobacteriaceae;	96.7	97	2583	2579	2493	86	4
Archaea;Euryarchaeota;Methanobacteria;Methanobacteriales;Methanobacteriaceae;Methanobacterium;	94.3	96.6	231	228	215	13	3
Archaea;Euryarchaeota;Methanobacteria;Methanobacteriales;Methanobacteriaceae;Methanobrevibacter;	98.1	96.9	2035	2034	1996	38	1
Archaea;Euryarchaeota;Methanobacteria;Methanobacteriales;Methanobacteriaceae;Methanosphaera;	89.2	96.6	250	250	223	27	0
Archaea;Euryarchaeota;Methanobacteria;Methanobacteriales;Methanobacteriaceae;Methanothermobacter;	90.2	96.6	41	41	37	4	0
Archaea;Euryarchaeota;Methanobacteria;Methanobacteriales;Methanobacteriaceae;uncultured;	83.3	96.6	24	24	20	4	0
Archaea;Euryarchaeota;Methanobacteria;Methanobacteriales;Methanothermaceae;	100	96.6	2	2	2	0	0
Archaea;Euryarchaeota;Methanobacteria;Methanobacteriales;Methanothermaceae;Methanothermus;	100	96.6	2	2	2	0	0
Archaea;Euryarchaeota;Methanococci;	55.7	96.6	79	79	44	35	0
Archaea;Euryarchaeota;Methanococci;Methanococcales;	55.7	96.6	79	79	44	35	0
Archaea;Euryarchaeota;Methanococci;Methanococcales;Methanocaldococcaceae;	65.9	96.6	41	41	27	14	0
Archaea;Euryarchaeota;Methanococci;Methanococcales;Methanocaldococcaceae;Methanocaldococcus;	82.1	96.6	28	28	23	5	0
Archaea;Euryarchaeota;Methanococci;Methanococcales;Methanocaldococcaceae;Methanotorris;	30.8	96.6	13	13	4	9	0
Archaea;Euryarchaeota;Methanococci;Methanococcales;Methanococcaceae;	44.7	96.6	38	38	17	21	0
Archaea;Euryarchaeota;Methanococci;Methanococcales;Methanococcaceae;Methanococcus;	16.7	96.6	24	24	4	20	0
Archaea;Euryarchaeota;Methanococci;Methanococcales;Methanococcaceae;Methanothermococcus;	90	96.6	10	10	9	1	0
Archaea;Euryarchaeota;Methanococci;Methanococcales;Methanococcaceae;uncultured;	100	96.6	4	4	4	0	0
Archaea;Euryarchaeota;Methanomicrobia;	92.6	97	3091	3053	2826	227	38
Archaea;Euryarchaeota;Methanomicrobia;AK5;	100	96.6	5	5	5	0	0
Archaea;Euryarchaeota;Methanomicrobia;ANME-1;	91.7	96.6	145	144	132	12	1
Archaea;Euryarchaeota;Methanomicrobia;ANME-1;ANME-1a;	91.7	96.6	37	36	33	3	1
Archaea;Euryarchaeota;Methanomicrobia;ANME-1;ANME-1b;	90.8	96.6	98	98	89	9	0
Archaea;Euryarchaeota;Methanomicrobia;D-C06;	100	96.6	7	7	7	0	0
Archaea;Euryarchaeota;Methanomicrobia;Methanocellales;	87.5	96.6	104	104	91	13	0
Archaea;Euryarchaeota;Methanomicrobia;Methanocellales;BS-K-E9;	77.8	96.6	9	9	7	2	0
Archaea;Euryarchaeota;Methanomicrobia;Methanocellales;Methanocellaceae;	87.4	96.6	87	87	76	11	0
Archaea;Euryarchaeota;Methanomicrobia;Methanocellales;Methanocellaceae;Methanocella;	81.6	96.6	49	49	40	9	0
Archaea;Euryarchaeota;Methanomicrobia;Methanocellales;Methanocellaceae;Rice Cluster I;	94.6	96.6	37	37	35	2	0
Archaea;Euryarchaeota;Methanomicrobia;Methanocellales;MidArch4;	100	96.6	7	7	7	0	0
Archaea;Euryarchaeota;Methanomicrobia;Methanomicrobiales;	93.2	96.7	1012	997	929	68	15
Archaea;Euryarchaeota;Methanomicrobia;Methanomicrobiales;ARC26;	100	96.6	11	10	10	0	1
Archaea;Euryarchaeota;Methanomicrobia;Methanomicrobiales;EJ-E01;	33.3	96.6	3	3	1	2	0
Archaea;Euryarchaeota;Methanomicrobia;Methanomicrobiales;LR-13;	100	96.6	2	2	2	0	0
Archaea;Euryarchaeota;Methanomicrobia;Methanomicrobiales;Methanocorpusculaceae;	84.2	96.6	43	38	32	6	5
Archaea;Euryarchaeota;Methanomicrobia;Methanomicrobiales;Methanocorpusculaceae;Methanocorpusculum;	84.2	96.6	43	38	32	6	5
Archaea;Euryarchaeota;Methanomicrobia;Methanomicrobiales;Methanomicrobiaceae;	94.6	96.7	444	442	418	24	2
Archaea;Euryarchaeota;Methanomicrobia;Methanomicrobiales;Methanomicrobiaceae;Methanoculleus;	95.1	96.6	270	268	255	13	2
Archaea;Euryarchaeota;Methanomicrobia;Methanomicrobiales;Methanomicrobiaceae;Methanofollis;	100	96.6	23	23	23	0	0
Archaea;Euryarchaeota;Methanomicrobia;Methanomicrobiales;Methanomicrobiaceae;Methanogenium;	94.4	96.6	36	36	34	2	0
Archaea;Euryarchaeota;Methanomicrobia;Methanomicrobiales;Methanomicrobiaceae;Methanolacinia;	100	96.6	8	8	8	0	0
Archaea;Euryarchaeota;Methanomicrobia;Methanomicrobiales;Methanomicrobiaceae;Methanomicrobium;	87.5	96.6	40	40	35	5	0
Archaea;Euryarchaeota;Methanomicrobia;Methanomicrobiales;Methanomicrobiaceae;Methanoplanus;	100	96.6	5	5	5	0	0
Archaea;Euryarchaeota;Methanomicrobia;Methanomicrobiales;Methanomicrobiaceae;uncultured;	93.5	96.6	62	62	58	4	0
Archaea;Euryarchaeota;Methanomicrobia;Methanomicrobiales;Methanomicrobiales Incertae Sedis;	97.1	96.6	35	35	34	1	0
Archaea;Euryarchaeota;Methanomicrobia;Methanomicrobiales;Methanomicrobiales Incertae Sedis;Methanocalculus;	97.1	96.6	35	35	34	1	0
Archaea;Euryarchaeota;Methanomicrobia;Methanomicrobiales;Methanoregulaceae;	91.3	96.6	334	332	303	29	2
Archaea;Euryarchaeota;Methanomicrobia;Methanomicrobiales;Methanoregulaceae;Methanolinea;	93.5	96.6	109	107	100	7	2
Archaea;Euryarchaeota;Methanomicrobia;Methanomicrobiales;Methanoregulaceae;Methanoregula;	90	96.6	219	219	197	22	0
Archaea;Euryarchaeota;Methanomicrobia;Methanomicrobiales;Methanoregulaceae;Methanosphaerula;	100	96.6	6	6	6	0	0
Archaea;Euryarchaeota;Methanomicrobia;Methanomicrobiales;Methanospirillaceae;	94.8	96.6	119	116	110	6	3
Archaea;Euryarchaeota;Methanomicrobia;Methanomicrobiales;Methanospirillaceae;Methanospirillum;	94.8	96.6	119	116	110	6	3
Archaea;Euryarchaeota;Methanomicrobia;Methanomicrobiales;MHLsu47-B8A;	100	96.6	7	7	7	0	0
Archaea;Euryarchaeota;Methanomicrobia;Methanomicrobiales;Rice Cluster II;	100	96.6	14	12	12	0	2
Archaea;Euryarchaeota;Methanomicrobia;Methanosarcinales;	92.7	96.8	1806	1784	1653	131	22
Archaea;Euryarchaeota;Methanomicrobia;Methanosarcinales;ANME-2a-2b;	95.9	96.6	122	122	117	5	0
Archaea;Euryarchaeota;Methanomicrobia;Methanosarcinales;ANME-2a-2b;ANME-2b;	87.5	96.6	8	8	7	1	0
Archaea;Euryarchaeota;Methanomicrobia;Methanosarcinales;ANME-2c;	90.4	96.6	84	83	75	8	1
Archaea;Euryarchaeota;Methanomicrobia;Methanosarcinales;GOM Arc I;	98.3	96.6	115	115	113	2	0
Archaea;Euryarchaeota;Methanomicrobia;Methanosarcinales;GOM Arc I;Candidatus Methanoperedens;	97.6	96.6	83	83	81	2	0
Archaea;Euryarchaeota;Methanomicrobia;Methanosarcinales;GoM-Arch87;	100	96.6	2	2	2	0	0
Archaea;Euryarchaeota;Methanomicrobia;Methanosarcinales;Methanosaetaceae;	92.3	96.7	737	732	676	56	5
Archaea;Euryarchaeota;Methanomicrobia;Methanosarcinales;Methanosaetaceae;Methanosaeta;	92.3	96.7	737	732	676	56	5
Archaea;Euryarchaeota;Methanomicrobia;Methanosarcinales;Methanosarcinaceae;	91.4	96.7	714	698	638	60	16
Archaea;Euryarchaeota;Methanomicrobia;Methanosarcinales;Methanosarcinaceae;ANME-3;	95.5	96.6	67	67	64	3	0
Archaea;Euryarchaeota;Methanomicrobia;Methanosarcinales;Methanosarcinaceae;Methanimicrococcus;	93.5	96.6	31	31	29	2	0
Archaea;Euryarchaeota;Methanomicrobia;Methanosarcinales;Methanosarcinaceae;Methanococcoides;	93.7	96.6	63	63	59	4	0
Archaea;Euryarchaeota;Methanomicrobia;Methanosarcinales;Methanosarcinaceae;Methanohalobium;	100	96.6	4	4	4	0	0
Archaea;Euryarchaeota;Methanomicrobia;Methanosarcinales;Methanosarcinaceae;Methanohalophilus;	89.7	96.6	39	39	35	4	0
Archaea;Euryarchaeota;Methanomicrobia;Methanosarcinales;Methanosarcinaceae;Methanolobus;	89.5	96.6	86	86	77	9	0
Archaea;Euryarchaeota;Methanomicrobia;Methanosarcinales;Methanosarcinaceae;Methanomethylovorans;	92.3	96.6	52	52	48	4	0
Archaea;Euryarchaeota;Methanomicrobia;Methanosarcinales;Methanosarcinaceae;Methanosalsum;	100	96.6	4	4	4	0	0
Archaea;Euryarchaeota;Methanomicrobia;Methanosarcinales;Methanosarcinaceae;Methanosarcina;	90.4	96.6	349	333	301	32	16
Archaea;Euryarchaeota;Methanomicrobia;Methanosarcinales;Methanosarcinaceae;uncultured;	89.5	96.6	19	19	17	2	0
Archaea;Euryarchaeota;Methanomicrobia;Methanosarcinales;Methermicoccaceae;	100	96.6	31	31	31	0	0
Archaea;Euryarchaeota;Methanomicrobia;Methanosarcinales;Methermicoccaceae;Methermicoccus;	100	96.6	31	31	31	0	0
Archaea;Euryarchaeota;Methanomicrobia;ST-12K10A;	90	96.6	10	10	9	1	0
Archaea;Euryarchaeota;Methanopyri;	100	96.6	6	6	6	0	0
Archaea;Euryarchaeota;Methanopyri;Methanopyrales;	100	96.6	6	6	6	0	0
Archaea;Euryarchaeota;Methanopyri;Methanopyrales;Methanopyraceae;	100	96.6	6	6	6	0	0
Archaea;Euryarchaeota;Methanopyri;Methanopyrales;Methanopyraceae;Methanopyrus;	100	96.6	6	6	6	0	0
Archaea;Euryarchaeota;Thermococci;	87.3	96.6	239	236	206	30	3
Archaea;Euryarchaeota;Thermococci;Thermococcales;	87.3	96.6	239	236	206	30	3
Archaea;Euryarchaeota;Thermococci;Thermococcales;Thermococcaceae;	87.3	96.6	239	236	206	30	3
Archaea;Euryarchaeota;Thermococci;Thermococcales;Thermococcaceae;Palaeococcus;	88.9	96.6	9	9	8	1	0
Archaea;Euryarchaeota;Thermococci;Thermococcales;Thermococcaceae;Pyrococcus;	96	96.6	25	25	24	1	0
Archaea;Euryarchaeota;Thermococci;Thermococcales;Thermococcaceae;Thermococcus;	86.6	96.6	203	201	174	27	2
Archaea;Euryarchaeota;Thermoplasmata;	91.9	97	3235	3212	2951	261	23
Archaea;Euryarchaeota;Thermoplasmata;Thermoplasmatales;	91.9	97	3235	3212	2951	261	23
Archaea;Euryarchaeota;Thermoplasmata;Thermoplasmatales;20c-4;	58.7	96.6	63	63	37	26	0
Archaea;Euryarchaeota;Thermoplasmata;Thermoplasmatales;2B5;	100	96.6	4	4	4	0	0
Archaea;Euryarchaeota;Thermoplasmata;Thermoplasmatales;A10;	92.6	96.6	27	27	25	2	0
Archaea;Euryarchaeota;Thermoplasmata;Thermoplasmatales;AMOS1A-4113-D04;	91.8	96.6	61	61	56	5	0
Archaea;Euryarchaeota;Thermoplasmata;Thermoplasmatales;AMOS4A-452-E11;	50	96.6	2	2	1	1	0
Archaea;Euryarchaeota;Thermoplasmata;Thermoplasmatales;ANT06-05;	88	96.6	26	25	22	3	1
Archaea;Euryarchaeota;Thermoplasmata;Thermoplasmatales;ASC21;	95.1	96.6	82	82	78	4	0
Archaea;Euryarchaeota;Thermoplasmata;Thermoplasmatales;BSLdp215;	91.7	96.6	24	24	22	2	0
Archaea;Euryarchaeota;Thermoplasmata;Thermoplasmatales;CCA47;	94.3	96.6	125	123	116	7	2
Archaea;Euryarchaeota;Thermoplasmata;Thermoplasmatales;Deep Sea Hydrothermal Vent Gp 2(DHVEG-2);	100	96.6	38	38	38	0	0
Archaea;Euryarchaeota;Thermoplasmata;Thermoplasmatales;Deep Sea Hydrothermal Vent Gp 2(DHVEG-2);Candidatus Aciduliprofundum;	100	96.6	10	10	10	0	0
Archaea;Euryarchaeota;Thermoplasmata;Thermoplasmatales;F2apm1A36;	80	96.6	5	5	4	1	0
Archaea;Euryarchaeota;Thermoplasmata;Thermoplasmatales;Ferroplasmaceae;	98.9	96.6	91	90	89	1	1
Archaea;Euryarchaeota;Thermoplasmata;Thermoplasmatales;Ferroplasmaceae;Acidiplasma;	100	96.6	8	7	7	0	1
Archaea;Euryarchaeota;Thermoplasmata;Thermoplasmatales;Ferroplasmaceae;Ferroplasma;	98.2	96.6	57	57	56	1	0
Archaea;Euryarchaeota;Thermoplasmata;Thermoplasmatales;Ferroplasmaceae;uncultured;	100	96.6	21	21	21	0	0
Archaea;Euryarchaeota;Thermoplasmata;Thermoplasmatales;HO28S9A17;	100	96.6	3	3	3	0	0
Archaea;Euryarchaeota;Thermoplasmata;Thermoplasmatales;KTK 4A;	100	96.6	9	9	9	0	0
Archaea;Euryarchaeota;Thermoplasmata;Thermoplasmatales;Marine Benthic Group D and DHVEG-1;	90.8	96.7	1106	1101	1000	101	5
Archaea;Euryarchaeota;Thermoplasmata;Thermoplasmatales;Marine Group II;	91.3	96.7	701	693	633	60	8
Archaea;Euryarchaeota;Thermoplasmata;Thermoplasmatales;Marine Group III;	92.3	96.6	95	91	84	7	4
Archaea;Euryarchaeota;Thermoplasmata;Thermoplasmatales;MKCST-A3;	85.1	96.6	47	47	40	7	0
Archaea;Euryarchaeota;Thermoplasmata;Thermoplasmatales;Picrophilaceae;	100	96.6	2	2	2	0	0
Archaea;Euryarchaeota;Thermoplasmata;Thermoplasmatales;Picrophilaceae;Picrophilus;	100	96.6	2	2	2	0	0
Archaea;Euryarchaeota;Thermoplasmata;Thermoplasmatales;pMC2A24;	100	96.6	8	8	8	0	0
Archaea;Euryarchaeota;Thermoplasmata;Thermoplasmatales;Terrestrial Miscellaneous Gp(TMEG);	90.6	96.6	138	138	125	13	0
Archaea;Euryarchaeota;Thermoplasmata;Thermoplasmatales;Thermoplasmataceae;	94.4	96.6	90	89	84	5	1
Archaea;Euryarchaeota;Thermoplasmata;Thermoplasmatales;Thermoplasmataceae;Thermoplasma;	94.4	96.6	90	89	84	5	1
Archaea;Euryarchaeota;Thermoplasmata;Thermoplasmatales;Thermoplasmatales Incertae Sedis;	97.1	96.7	442	442	429	13	0
Archaea;Euryarchaeota;Thermoplasmata;Thermoplasmatales;Thermoplasmatales Incertae Sedis;Candidatus Methanogranum;	71.4	96.6	7	7	5	2	0
Archaea;Euryarchaeota;Thermoplasmata;Thermoplasmatales;Thermoplasmatales Incertae Sedis;Candidatus Methanomethylophilus;	98	96.6	100	100	98	2	0
Archaea;Euryarchaeota;Thermoplasmata;Thermoplasmatales;Thermoplasmatales Incertae Sedis;Candidatus Methanoplasma;	94.6	96.6	37	37	35	2	0
Archaea;Euryarchaeota;Thermoplasmata;Thermoplasmatales;Thermoplasmatales Incertae Sedis;Methanomassiliicoccus;	94.4	96.6	18	18	17	1	0
Archaea;Euryarchaeota;Thermoplasmata;Thermoplasmatales;Thermoplasmatales Incertae Sedis;Thermogymnomonas;	100	96.6	1	1	1	0	0
Archaea;Euryarchaeota;Thermoplasmata;Thermoplasmatales;Thermoplasmatales Incertae Sedis;uncultured;	97.8	96.6	278	278	272	6	0
Archaea;Euryarchaeota;Thermoplasmata;Thermoplasmatales;Thp-A-102;	100	96.6	2	2	2	0	0
Archaea;Euryarchaeota;Thermoplasmata;Thermoplasmatales;TWP7-38;	50	96.6	2	2	1	1	0
Archaea;Euryarchaeota;Thermoplasmata;Thermoplasmatales;uncultured;	100	96.6	2	2	2	0	0
Archaea;Euryarchaeota;Thermoplasmata;Thermoplasmatales;VC2.1 Arc6;	94.3	96.6	36	35	33	2	1
Archaea;Hadesarchaea;	78.8	96.6	327	326	257	69	1
Archaea;Korarchaeota;	3.7	96.6	54	54	2	52	0
Archaea;Korarchaeota;Korarchaeota Incertae Sedis;	3.7	96.6	54	54	2	52	0
Archaea;Korarchaeota;Korarchaeota Incertae Sedis;Unknown Order;	3.7	96.6	54	54	2	52	0
Archaea;Korarchaeota;Korarchaeota Incertae Sedis;Unknown Order;Unknown Family;	3.7	96.6	54	54	2	52	0
Archaea;Korarchaeota;Korarchaeota Incertae Sedis;Unknown Order;Unknown Family;Candidatus Korarchaeum;	3.7	96.6	54	54	2	52	0
Archaea;Lokiarchaeota;	88.3	96.7	1012	1002	885	117	10
Archaea;Marine Benthic Group E;	90.4	96.6	198	198	179	19	0
Archaea;Marine Hydrothermal Vent Group 1(MHVG-1);	8.3	96.6	12	12	1	11	0
Archaea;Marine Hydrothermal Vent Group 2(MHVG-2);	0	0	2	2	0	2	0
Archaea;Marine Hydrothermal Vent Group(MHVG);	12.2	96.6	91	82	10	72	9
Archaea;Miscellaneous Euryarchaeotic Group(MEG);	46.6	96.6	61	58	27	31	3
Archaea;MSBL1;	95.5	96.6	66	66	63	3	0
Archaea;Nanoarchaeota;	0	0	38	37	0	37	1
Archaea;Nanoarchaeota;Nanoarchaeota Incertae Sedis;	0	0	38	37	0	37	1
Archaea;Nanoarchaeota;Nanoarchaeota Incertae Sedis;Unknown Order;	0	0	38	37	0	37	1
Archaea;Nanoarchaeota;Nanoarchaeota Incertae Sedis;Unknown Order;Unknown Family;	0	0	38	37	0	37	1
Archaea;Nanoarchaeota;Nanoarchaeota Incertae Sedis;Unknown Order;Unknown Family;Nanoarchaeum;	0	0	38	37	0	37	1
Archaea;Nanohaloarchaeota;	42.3	96.6	26	26	11	15	0
Archaea;Parvarchaeota;	0	0	16	16	0	16	0
Archaea;Parvarchaeota;Parvarchaeota Incertae Sedis;	0	0	5	5	0	5	0
Archaea;Parvarchaeota;Parvarchaeota Incertae Sedis;Unknown Order;	0	0	5	5	0	5	0
Archaea;Parvarchaeota;Parvarchaeota Incertae Sedis;Unknown Order;Unknown Family;	0	0	5	5	0	5	0
Archaea;Parvarchaeota;Parvarchaeota Incertae Sedis;Unknown Order;Unknown Family;Candidatus Micrarchaeum;	0	0	5	5	0	5	0
Archaea;pCIRA-13;	50	96.6	2	2	1	1	0
Archaea;pMC2A209;	0	0	5	5	0	5	0
Archaea;Thaumarchaeota;	90.7	97.3	4952	4901	4443	458	51
Archaea;Thaumarchaeota;AK31;	95.6	96.6	45	45	43	2	0
Archaea;Thaumarchaeota;AK56;	88.9	96.6	10	9	8	1	1
Archaea;Thaumarchaeota;AK59;	98	96.6	50	49	48	1	1
Archaea;Thaumarchaeota;AS48;	100	96.6	2	2	2	0	0
Archaea;Thaumarchaeota;D-F10;	83.3	96.6	12	12	10	2	0
Archaea;Thaumarchaeota;FHMa11 terrestrial group;	54.8	96.6	230	228	125	103	2
Archaea;Thaumarchaeota;FS243A-60;	100	96.6	9	9	9	0	0
Archaea;Thaumarchaeota;Group C3;	84.9	96.6	296	292	248	44	4
Archaea;Thaumarchaeota;Marine Benthic Group A;	94	96.6	104	100	94	6	4
Archaea;Thaumarchaeota;Marine Group I;	93.9	97.1	3344	3312	3110	202	32
Archaea;Thaumarchaeota;Marine Group I;Cenarchaeales;	83.3	96.6	30	30	25	5	0
Archaea;Thaumarchaeota;Marine Group I;Cenarchaeales;Cenarchaeaceae;	83.3	96.6	30	30	25	5	0
Archaea;Thaumarchaeota;Marine Group I;Cenarchaeales;Cenarchaeaceae;Cenarchaeum;	83.3	96.6	30	30	25	5	0
Archaea;Thaumarchaeota;Marine Group I;Unknown Order;	95.3	96.9	1925	1910	1820	90	15
Archaea;Thaumarchaeota;Marine Group I;Unknown Order;Unknown Family;	95.3	96.9	1925	1910	1820	90	15
Archaea;Thaumarchaeota;Marine Group I;Unknown Order;Unknown Family;Candidatus Nitrosoarchaeum;	94.9	96.6	160	157	149	8	3
Archaea;Thaumarchaeota;Marine Group I;Unknown Order;Unknown Family;Candidatus Nitrosopelagicus;	89.7	96.6	31	29	26	3	2
Archaea;Thaumarchaeota;Marine Group I;Unknown Order;Unknown Family;Candidatus Nitrosopumilus;	95.4	96.8	1734	1724	1645	79	10
Archaea;Thaumarchaeota;OPPD003;	100	96.6	6	6	6	0	0
Archaea;Thaumarchaeota;Papm3A43;	100	96.6	2	2	2	0	0
Archaea;Thaumarchaeota;pSL12;	100	96.6	9	9	9	0	0
Archaea;Thaumarchaeota;Soil Crenarchaeotic Group(SCG);	89.2	96.7	678	673	600	73	5
Archaea;Thaumarchaeota;Soil Crenarchaeotic Group(SCG);Unknown Order;	87.2	96.6	236	234	204	30	2
Archaea;Thaumarchaeota;Soil Crenarchaeotic Group(SCG);Unknown Order;Unknown Family;	87.2	96.6	236	234	204	30	2
Archaea;Thaumarchaeota;Soil Crenarchaeotic Group(SCG);Unknown Order;Unknown Family;Candidatus Nitrososphaera;	87.2	96.6	236	234	204	30	2
Archaea;Thaumarchaeota;South African Gold Mine Gp 1(SAGMCG-1);	81.5	96.6	126	124	101	23	2
Archaea;Thaumarchaeota;South African Gold Mine Gp 1(SAGMCG-1);Unknown Order;	61.5	96.6	13	13	8	5	0
Archaea;Thaumarchaeota;South African Gold Mine Gp 1(SAGMCG-1);Unknown Order;Unknown Family;	61.5	96.6	13	13	8	5	0
Archaea;Thaumarchaeota;South African Gold Mine Gp 1(SAGMCG-1);Unknown Order;Unknown Family;Candidatus Nitrosotalea;	61.5	96.6	13	13	8	5	0
Archaea;Thaumarchaeota;Thaumarchaeota Incertae Sedis;	90.9	96.6	11	11	10	1	0
Archaea;Thaumarchaeota;Thaumarchaeota Incertae Sedis;Unknown Order;	90.9	96.6	11	11	10	1	0
Archaea;Thaumarchaeota;Thaumarchaeota Incertae Sedis;Unknown Order;Unknown Family;	90.9	96.6	11	11	10	1	0
Archaea;Thaumarchaeota;Thaumarchaeota Incertae Sedis;Unknown Order;Unknown Family;Candidatus Nitrosocaldus;	90.9	96.6	11	11	10	1	0
Archaea;Thaumarchaeota;TOTO-A6-15;	100	96.6	3	3	3	0	0
Archaea;Thaumarchaeota;uncultured;	100	96.6	4	4	4	0	0
Archaea;Thaumarchaeota;YS18As63;	100	96.6	2	2	2	0	0
Archaea;Thaumarchaeota;Z273FA48;	100	96.6	3	3	3	0	0
Archaea;TVG8AR30;	100	96.6	2	2	2	0	0
Archaea;Woesearchaeota (DHVEG-6);	63.6	96.6	520	483	307	176	37
Archaea;WSA2;	85.2	96.6	221	216	184	32	5
Archaea;WSA2;014H09-A-SD-P15;	100	96.6	13	13	13	0	0
Archaea;WSA2;059A02-A-SD-P93;	100	96.6	8	8	8	0	0
Archaea;WSA2;19c-33;	80	96.6	10	10	8	2	0
Archaea;WSA2;20a-9;	77.6	96.6	80	76	59	17	4
Archaea;WSA2;Fe-A-9;	60	96.6	5	5	3	2	0
Archaea;WSA2;Kazan-3A-21;	100	96.6	7	7	7	0	0
Archaea;WSA2;WCHA1-57;	87.8	96.6	83	82	72	10	1
Archaea;WSA2;Z7ME43;	100	96.6	8	8	8	0	0
Performance of the primer pairs was evaluated using TestPrime 1.0. implemented on the Silva database (https://www.arb-silva.de/search/testprime/). . Coverage = (matches/eligible)*100, Specificity = 100 - (outgroup matches/outgroup matchable)*100, Accession = number of sequences in the taxonomic path, Eligible = number of tegions with sequence data at the position of the primer pair, Mismatch = nu…

## Sheet: U515F-806R 0 mismatch
Performance of U515F/806R across Domains (no mismatches)
Taxonomy	Coverage	Specificity	Accessions	Eligible	Match	Mismatch	No Data
Eukaryota;	0	13.4	67380	65809	3	65806	1571
Bacteria;	86.7	77.3	537351	537346	465807	71539	5
Archaea;	85	22.8	24170	23914	20337	3577	256
Performance of U515F/806R within Archaea (no mismatches)
Taxonomy	Coverage	Specificity	Accessions	Eligible	Match	Mismatch	No Data
Archaea;Aenigmarchaeota;	21.5	22.4	305	298	64	234	7
Archaea;Aenigmarchaeota;Aenigmarchaeota Incertae Sedis;	26.9	22.5	54	52	14	38	2
Archaea;Aenigmarchaeota;Aenigmarchaeota Incertae Sedis;Unknown Order;	26.9	22.5	54	52	14	38	2
Archaea;Aenigmarchaeota;Aenigmarchaeota Incertae Sedis;Unknown Order;Unknown Family;	26.9	22.5	54	52	14	38	2
Archaea;Aenigmarchaeota;Aenigmarchaeota Incertae Sedis;Unknown Order;Unknown Family;Candidatus Aenigmarchaeum;	26.9	22.5	54	52	14	38	2
Archaea;Aenigmarchaeota;Deep Sea Euryarchaeotic Group(DSEG);	20.5	22.5	249	244	50	194	5
Archaea;Aigarchaeota;	87.6	22.5	171	170	149	21	1
Archaea;Aigarchaeota;Aigarchaeota Incertae Sedis;	86.7	22.5	61	60	52	8	1
Archaea;Aigarchaeota;Aigarchaeota Incertae Sedis;Unknown Order;	86.7	22.5	61	60	52	8	1
Archaea;Aigarchaeota;Aigarchaeota Incertae Sedis;Unknown Order;Unknown Family;	86.7	22.5	61	60	52	8	1
Archaea;Aigarchaeota;Aigarchaeota Incertae Sedis;Unknown Order;Unknown Family;Candidatus Caldiarchaeum;	86.7	22.5	61	60	52	8	1
Archaea;Aigarchaeota;Terrestrial Hot Spring Gp(THSCG);	88.2	22.5	110	110	97	13	0
Archaea;AK8;	86.7	22.5	15	15	13	2	0
Archaea;Altiarchaeales;	0	0	38	37	0	37	1
Archaea;Ancient Archaeal Group(AAG);	0	0	24	24	0	24	0
Archaea;Bathyarchaeota;	81	22.5	3262	3228	2616	612	34
Archaea;Candidate division YNPFFA;	14.9	22.5	47	47	7	40	0
Archaea;Crenarchaeota;	81.4	22.5	614	613	499	114	1
Archaea;Crenarchaeota;Thermoprotei;	81.4	22.5	614	613	499	114	1
Archaea;Crenarchaeota;Thermoprotei;4136-1-21;	100	22.5	2	2	2	0	0
Archaea;Crenarchaeota;Thermoprotei;a87Y42;	100	22.5	6	6	6	0	0
Archaea;Crenarchaeota;Thermoprotei;Acidilobales;	91.7	22.5	24	24	22	2	0
Archaea;Crenarchaeota;Thermoprotei;Acidilobales;Acidilobaceae;	100	22.5	4	4	4	0	0
Archaea;Crenarchaeota;Thermoprotei;Acidilobales;Acidilobaceae;Acidilobus;	100	22.5	4	4	4	0	0
Archaea;Crenarchaeota;Thermoprotei;Acidilobales;Caldisphaeraceae;	100	22.5	12	12	12	0	0
Archaea;Crenarchaeota;Thermoprotei;Acidilobales;Caldisphaeraceae;Caldisphaera;	100	22.5	12	12	12	0	0
Archaea;Crenarchaeota;Thermoprotei;Acidilobales;SK190;	71.4	22.5	7	7	5	2	0
Archaea;Crenarchaeota;Thermoprotei;Desulfurococcales;	90.6	22.5	191	191	173	18	0
Archaea;Crenarchaeota;Thermoprotei;Desulfurococcales;Desulfurococcaceae;	91.1	22.5	158	158	144	14	0
Archaea;Crenarchaeota;Thermoprotei;Desulfurococcales;Desulfurococcaceae;Aeropyrum;	87	22.5	23	23	20	3	0
Archaea;Crenarchaeota;Thermoprotei;Desulfurococcales;Desulfurococcaceae;Desulfurococcus;	100	22.5	8	8	8	0	0
Archaea;Crenarchaeota;Thermoprotei;Desulfurococcales;Desulfurococcaceae;Ignicoccus;	71.4	22.5	14	14	10	4	0
Archaea;Crenarchaeota;Thermoprotei;Desulfurococcales;Desulfurococcaceae;Ignisphaera;	97	22.5	33	33	32	1	0
Archaea;Crenarchaeota;Thermoprotei;Desulfurococcales;Desulfurococcaceae;Staphylothermus;	89.5	22.5	19	19	17	2	0
Archaea;Crenarchaeota;Thermoprotei;Desulfurococcales;Desulfurococcaceae;Stetteria;	100	22.5	4	4	4	0	0
Archaea;Crenarchaeota;Thermoprotei;Desulfurococcales;Desulfurococcaceae;Sulfophobococcus;	100	22.5	1	1	1	0	0
Archaea;Crenarchaeota;Thermoprotei;Desulfurococcales;Desulfurococcaceae;Thermodiscus;	91.7	22.5	12	12	11	1	0
Archaea;Crenarchaeota;Thermoprotei;Desulfurococcales;Desulfurococcaceae;Thermogladius;	100	22.5	5	5	5	0	0
Archaea;Crenarchaeota;Thermoprotei;Desulfurococcales;Desulfurococcaceae;Thermosphaera;	90.9	22.5	11	11	10	1	0
Archaea;Crenarchaeota;Thermoprotei;Desulfurococcales;Desulfurococcaceae;uncultured;	90.9	22.5	22	22	20	2	0
Archaea;Crenarchaeota;Thermoprotei;Desulfurococcales;Pyrodictiaceae;	87.9	22.5	33	33	29	4	0
Archaea;Crenarchaeota;Thermoprotei;Desulfurococcales;Pyrodictiaceae;Hyperthermus;	50	22.5	2	2	1	1	0
Archaea;Crenarchaeota;Thermoprotei;Desulfurococcales;Pyrodictiaceae;Pyrodictium;	90.9	22.5	11	11	10	1	0
Archaea;Crenarchaeota;Thermoprotei;Desulfurococcales;Pyrodictiaceae;uncultured;	88.2	22.5	17	17	15	2	0
Archaea;Crenarchaeota;Thermoprotei;Fervidicoccales;	64.9	22.5	37	37	24	13	0
Archaea;Crenarchaeota;Thermoprotei;Fervidicoccales;Fervidicoccaceae;	64.9	22.5	37	37	24	13	0
Archaea;Crenarchaeota;Thermoprotei;Fervidicoccales;Fervidicoccaceae;Fervidicoccus;	100	22.5	14	14	14	0	0
Archaea;Crenarchaeota;Thermoprotei;Fervidicoccales;Fervidicoccaceae;uncultured;	43.5	22.5	23	23	10	13	0
Archaea;Crenarchaeota;Thermoprotei;HTM1036S-A29;	0	0	3	3	0	3	0
Archaea;Crenarchaeota;Thermoprotei;Sulfolobales;	93.5	22.5	186	185	173	12	1
Archaea;Crenarchaeota;Thermoprotei;Sulfolobales;Sulfolobaceae;	93.5	22.5	186	185	173	12	1
Archaea;Crenarchaeota;Thermoprotei;Sulfolobales;Sulfolobaceae;Acidianus;	81.8	22.5	22	22	18	4	0
Archaea;Crenarchaeota;Thermoprotei;Sulfolobales;Sulfolobaceae;Metallosphaera;	92.7	22.5	41	41	38	3	0
Archaea;Crenarchaeota;Thermoprotei;Sulfolobales;Sulfolobaceae;Stygiolobus;	94.7	22.5	19	19	18	1	0
Archaea;Crenarchaeota;Thermoprotei;Sulfolobales;Sulfolobaceae;Sulfolobus;	97.4	22.5	77	76	74	2	1
Archaea;Crenarchaeota;Thermoprotei;Sulfolobales;Sulfolobaceae;Sulfurisphaera;	100	22.5	3	3	3	0	0
Archaea;Crenarchaeota;Thermoprotei;Sulfolobales;Sulfolobaceae;uncultured;	90	22.5	20	20	18	2	0
Archaea;Crenarchaeota;Thermoprotei;Terrestrial Miscellaneous Gp(TMCG);	9.1	22.5	11	11	1	10	0
Archaea;Crenarchaeota;Thermoprotei;Thermoproteales;	63.6	22.5	151	151	96	55	0
Archaea;Crenarchaeota;Thermoprotei;Thermoproteales;Thermofilaceae;	6.5	22.5	46	46	3	43	0
Archaea;Crenarchaeota;Thermoprotei;Thermoproteales;Thermofilaceae;Thermofilum;	6.5	22.5	46	46	3	43	0
Archaea;Crenarchaeota;Thermoprotei;Thermoproteales;Thermoproteaceae;	88.6	22.5	105	105	93	12	0
Archaea;Crenarchaeota;Thermoprotei;Thermoproteales;Thermoproteaceae;Caldivirga;	80	22.5	5	5	4	1	0
Archaea;Crenarchaeota;Thermoprotei;Thermoproteales;Thermoproteaceae;Pyrobaculum;	89.7	22.5	29	29	26	3	0
Archaea;Crenarchaeota;Thermoprotei;Thermoproteales;Thermoproteaceae;Thermocladium;	71.4	22.5	7	7	5	2	0
Archaea;Crenarchaeota;Thermoprotei;Thermoproteales;Thermoproteaceae;Thermoproteus;	100	22.5	8	8	8	0	0
Archaea;Crenarchaeota;Thermoprotei;Thermoproteales;Thermoproteaceae;uncultured;	92.3	22.5	26	26	24	2	0
Archaea;Crenarchaeota;Thermoprotei;Thermoproteales;Thermoproteaceae;Vulcanisaeta;	78.9	22.5	19	19	15	4	0
Archaea;Diapherotrites;	5	22.5	41	40	2	38	1
Archaea;Diapherotrites;Diapherotrites Incertae Sedis;	0	0	15	15	0	15	0
Archaea;Diapherotrites;Diapherotrites Incertae Sedis;Unknown Order;	0	0	15	15	0	15	0
Archaea;Diapherotrites;Diapherotrites Incertae Sedis;Unknown Order;Unknown Family;	0	0	15	15	0	15	0
Archaea;Diapherotrites;Diapherotrites Incertae Sedis;Unknown Order;Unknown Family;Candidatus Iainarchaeum;	0	0	15	15	0	15	0
Archaea;Euryarchaeota;	88.1	22.7	12041	11945	10523	1422	96
Archaea;Euryarchaeota;Archaeoglobi;	4	22.5	75	75	3	72	0
Archaea;Euryarchaeota;Archaeoglobi;Archaeoglobales;	4	22.5	75	75	3	72	0
Archaea;Euryarchaeota;Archaeoglobi;Archaeoglobales;Archaeoglobaceae;	4	22.5	75	75	3	72	0
Archaea;Euryarchaeota;Archaeoglobi;Archaeoglobales;Archaeoglobaceae;Archaeoglobus;	2.9	22.5	35	35	1	34	0
Archaea;Euryarchaeota;Archaeoglobi;Archaeoglobales;Archaeoglobaceae;Ferroglobus;	0	0	3	3	0	3	0
Archaea;Euryarchaeota;Archaeoglobi;Archaeoglobales;Archaeoglobaceae;Geoglobus;	0	0	8	8	0	8	0
Archaea;Euryarchaeota;Archaeoglobi;Archaeoglobales;Archaeoglobaceae;uncultured;	0	0	22	22	0	22	0
Archaea;Euryarchaeota;Halobacteria;	93.8	22.5	2731	2703	2535	168	28
Archaea;Euryarchaeota;Halobacteria;Halobacteriales;	93.8	22.5	2731	2703	2535	168	28
Archaea;Euryarchaeota;Halobacteria;Halobacteriales;Halobacteriaceae;	93.8	22.5	2731	2703	2535	168	28
Archaea;Euryarchaeota;Halobacteria;Halobacteriales;Halobacteriaceae;Candidatus Halobonum;	93.3	22.5	15	15	14	1	0
Archaea;Euryarchaeota;Halobacteria;Halobacteriales;Halobacteriaceae;Haladaptatus;	92.9	22.5	28	28	26	2	0
Archaea;Euryarchaeota;Halobacteria;Halobacteriales;Halobacteriaceae;Halalkalicoccus;	92.9	22.5	14	14	13	1	0
Archaea;Euryarchaeota;Halobacteria;Halobacteriales;Halobacteriaceae;Halanaeroarchaeum;	100	22.5	29	28	28	0	1
Archaea;Euryarchaeota;Halobacteria;Halobacteriales;Halobacteriaceae;Halapricum;	92.3	22.5	52	52	48	4	0
Archaea;Euryarchaeota;Halobacteria;Halobacteriales;Halobacteriaceae;Halarchaeum;	90.9	22.5	23	22	20	2	1
Archaea;Euryarchaeota;Halobacteria;Halobacteriales;Halobacteriaceae;Haloarchaeobius;	100	22.5	25	25	25	0	0
Archaea;Euryarchaeota;Halobacteria;Halobacteriales;Halobacteriaceae;Haloarcula;	96.4	22.5	276	274	264	10	2
Archaea;Euryarchaeota;Halobacteria;Halobacteriales;Halobacteriaceae;Halobacterium;	93	22.5	71	71	66	5	0
Archaea;Euryarchaeota;Halobacteria;Halobacteriales;Halobacteriaceae;Halobaculum;	100	22.5	16	16	16	0	0
Archaea;Euryarchaeota;Halobacteria;Halobacteriales;Halobacteriaceae;Halobellus;	97.8	22.5	46	46	45	1	0
Archaea;Euryarchaeota;Halobacteria;Halobacteriales;Halobacteriaceae;Halobiforma;	90.9	22.5	12	11	10	1	1
Archaea;Euryarchaeota;Halobacteria;Halobacteriales;Halobacteriaceae;Halocalculus;	100	22.5	1	1	1	0	0
Archaea;Euryarchaeota;Halobacteria;Halobacteriales;Halobacteriaceae;Halococcus;	90.3	22.5	62	62	56	6	0
Archaea;Euryarchaeota;Halobacteria;Halobacteriales;Halobacteriaceae;Haloferax;	89	22.5	101	100	89	11	1
Archaea;Euryarchaeota;Halobacteria;Halobacteriales;Halobacteriaceae;Halogeometricum;	97.3	22.5	37	37	36	1	0
Archaea;Euryarchaeota;Halobacteria;Halobacteriales;Halobacteriaceae;Halogranum;	100	22.5	18	18	18	0	0
Archaea;Euryarchaeota;Halobacteria;Halobacteriales;Halobacteriaceae;Halohasta;	89.5	22.5	20	19	17	2	1
Archaea;Euryarchaeota;Halobacteria;Halobacteriales;Halobacteriaceae;Halolamina;	96.6	22.5	63	59	57	2	4
Archaea;Euryarchaeota;Halobacteria;Halobacteriales;Halobacteriaceae;Halomarina;	94.4	22.5	18	18	17	1	0
Archaea;Euryarchaeota;Halobacteria;Halobacteriales;Halobacteriaceae;Halomicroarcula;	85.7	22.5	7	7	6	1	0
Archaea;Euryarchaeota;Halobacteria;Halobacteriales;Halobacteriaceae;Halomicrobium;	92.3	22.5	54	52	48	4	2
Archaea;Euryarchaeota;Halobacteria;Halobacteriales;Halobacteriaceae;Halonotius;	92.8	22.5	98	97	90	7	1
Archaea;Euryarchaeota;Halobacteria;Halobacteriales;Halobacteriaceae;Haloparvum;	100	22.5	23	23	23	0	0
Archaea;Euryarchaeota;Halobacteria;Halobacteriales;Halobacteriaceae;Halopelagius;	100	22.5	8	8	8	0	0
Archaea;Euryarchaeota;Halobacteria;Halobacteriales;Halobacteriaceae;Halopenitus;	90.9	22.5	11	11	10	1	0
Archaea;Euryarchaeota;Halobacteria;Halobacteriales;Halobacteriaceae;Halopiger;	96.6	22.5	29	29	28	1	0
Archaea;Euryarchaeota;Halobacteria;Halobacteriales;Halobacteriaceae;Haloplanus;	97.6	22.5	42	42	41	1	0
Archaea;Euryarchaeota;Halobacteria;Halobacteriales;Halobacteriaceae;Haloquadratum;	92.9	22.5	84	84	78	6	0
Archaea;Euryarchaeota;Halobacteria;Halobacteriales;Halobacteriaceae;Halorhabdus;	94.4	22.5	18	18	17	1	0
Archaea;Euryarchaeota;Halobacteria;Halobacteriales;Halobacteriaceae;Halorientalis;	95	22.5	20	20	19	1	0
Archaea;Euryarchaeota;Halobacteria;Halobacteriales;Halobacteriaceae;Halorubellus;	93.8	22.5	16	16	15	1	0
Archaea;Euryarchaeota;Halobacteria;Halobacteriales;Halobacteriaceae;Halorubrum;	93.8	22.5	476	471	442	29	5
Archaea;Euryarchaeota;Halobacteria;Halobacteriales;Halobacteriaceae;Halorussus;	95	22.5	20	20	19	1	0
Archaea;Euryarchaeota;Halobacteria;Halobacteriales;Halobacteriaceae;Halosimplex;	95.1	22.5	41	41	39	2	0
Archaea;Euryarchaeota;Halobacteria;Halobacteriales;Halobacteriaceae;Halostagnicola;	100	22.5	18	18	18	0	0
Archaea;Euryarchaeota;Halobacteria;Halobacteriales;Halobacteriaceae;Halostella;	100	22.5	6	6	6	0	0
Archaea;Euryarchaeota;Halobacteria;Halobacteriales;Halobacteriaceae;Haloterrigena;	92.4	22.5	146	144	133	11	2
Archaea;Euryarchaeota;Halobacteria;Halobacteriales;Halobacteriaceae;Halovarius;	100	22.5	1	1	1	0	0
Archaea;Euryarchaeota;Halobacteria;Halobacteriales;Halobacteriaceae;Halovenus;	95.2	22.5	42	42	40	2	0
Archaea;Euryarchaeota;Halobacteria;Halobacteriales;Halobacteriaceae;Halovivax;	100	22.5	28	28	28	0	0
Archaea;Euryarchaeota;Halobacteria;Halobacteriales;Halobacteriaceae;Natrialba;	92.9	22.5	56	56	52	4	0
Archaea;Euryarchaeota;Halobacteria;Halobacteriales;Halobacteriaceae;Natribaculum;	66.7	22.5	3	3	2	1	0
Archaea;Euryarchaeota;Halobacteria;Halobacteriales;Halobacteriaceae;Natrinema;	82.1	22.5	39	39	32	7	0
Archaea;Euryarchaeota;Halobacteria;Halobacteriales;Halobacteriaceae;Natronoarchaeum;	68.8	22.5	16	16	11	5	0
Archaea;Euryarchaeota;Halobacteria;Halobacteriales;Halobacteriaceae;Natronobacterium;	100	22.5	8	8	8	0	0
Archaea;Euryarchaeota;Halobacteria;Halobacteriales;Halobacteriaceae;Natronococcus;	83.8	22.5	39	37	31	6	2
Archaea;Euryarchaeota;Halobacteria;Halobacteriales;Halobacteriaceae;Natronolimnobius;	75	22.5	11	8	6	2	3
Archaea;Euryarchaeota;Halobacteria;Halobacteriales;Halobacteriaceae;Natronomonas;	95.9	22.5	74	74	71	3	0
Archaea;Euryarchaeota;Halobacteria;Halobacteriales;Halobacteriaceae;Natronorubrum;	94	22.5	50	50	47	3	0
Archaea;Euryarchaeota;Halobacteria;Halobacteriales;Halobacteriaceae;RDI82;	100	22.5	2	2	2	0	0
Archaea;Euryarchaeota;Halobacteria;Halobacteriales;Halobacteriaceae;Salarchaeum;	100	22.5	3	3	3	0	0
Archaea;Euryarchaeota;Halobacteria;Halobacteriales;Halobacteriaceae;Salinarchaeum;	84.2	22.5	19	19	16	3	0
Archaea;Euryarchaeota;Halobacteria;Halobacteriales;Halobacteriaceae;Salinigranum;	100	22.5	20	20	20	0	0
Archaea;Euryarchaeota;Halobacteria;Halobacteriales;Halobacteriaceae;Salinirubrum;	100	22.5	3	3	3	0	0
Archaea;Euryarchaeota;Halobacteria;Halobacteriales;Halobacteriaceae;SFH1C031;	100	22.5	2	2	2	0	0
Archaea;Euryarchaeota;Halobacteria;Halobacteriales;Halobacteriaceae;uncultured;	94.7	22.5	247	245	232	13	2
Archaea;Euryarchaeota;Methanobacteria;	92.8	22.5	2585	2581	2395	186	4
Archaea;Euryarchaeota;Methanobacteria;Methanobacteriales;	92.8	22.5	2585	2581	2395	186	4
Archaea;Euryarchaeota;Methanobacteria;Methanobacteriales;Methanobacteriaceae;	92.8	22.5	2583	2579	2393	186	4
Archaea;Euryarchaeota;Methanobacteria;Methanobacteriales;Methanobacteriaceae;Methanobacterium;	89.5	22.5	231	228	204	24	3
Archaea;Euryarchaeota;Methanobacteria;Methanobacteriales;Methanobacteriaceae;Methanobrevibacter;	94.7	22.5	2035	2034	1927	107	1
Archaea;Euryarchaeota;Methanobacteria;Methanobacteriales;Methanobacteriaceae;Methanosphaera;	81.2	22.5	250	250	203	47	0
Archaea;Euryarchaeota;Methanobacteria;Methanobacteriales;Methanobacteriaceae;Methanothermobacter;	90.2	22.5	41	41	37	4	0
Archaea;Euryarchaeota;Methanobacteria;Methanobacteriales;Methanobacteriaceae;uncultured;	83.3	22.5	24	24	20	4	0
Archaea;Euryarchaeota;Methanobacteria;Methanobacteriales;Methanothermaceae;	100	22.5	2	2	2	0	0
Archaea;Euryarchaeota;Methanobacteria;Methanobacteriales;Methanothermaceae;Methanothermus;	100	22.5	2	2	2	0	0
Archaea;Euryarchaeota;Methanococci;	83.5	22.5	79	79	66	13	0
Archaea;Euryarchaeota;Methanococci;Methanococcales;	83.5	22.5	79	79	66	13	0
Archaea;Euryarchaeota;Methanococci;Methanococcales;Methanocaldococcaceae;	75.6	22.5	41	41	31	10	0
Archaea;Euryarchaeota;Methanococci;Methanococcales;Methanocaldococcaceae;Methanocaldococcus;	92.9	22.5	28	28	26	2	0
Archaea;Euryarchaeota;Methanococci;Methanococcales;Methanocaldococcaceae;Methanotorris;	38.5	22.5	13	13	5	8	0
Archaea;Euryarchaeota;Methanococci;Methanococcales;Methanococcaceae;	92.1	22.5	38	38	35	3	0
Archaea;Euryarchaeota;Methanococci;Methanococcales;Methanococcaceae;Methanococcus;	95.8	22.5	24	24	23	1	0
Archaea;Euryarchaeota;Methanococci;Methanococcales;Methanococcaceae;Methanothermococcus;	90	22.5	10	10	9	1	0
Archaea;Euryarchaeota;Methanococci;Methanococcales;Methanococcaceae;uncultured;	75	22.5	4	4	3	1	0
Archaea;Euryarchaeota;Methanomicrobia;	89.5	22.5	3091	3053	2733	320	38
Archaea;Euryarchaeota;Methanomicrobia;AK5;	80	22.5	5	5	4	1	0
Archaea;Euryarchaeota;Methanomicrobia;ANME-1;	76.4	22.5	145	144	110	34	1
Archaea;Euryarchaeota;Methanomicrobia;ANME-1;ANME-1a;	61.1	22.5	37	36	22	14	1
Archaea;Euryarchaeota;Methanomicrobia;ANME-1;ANME-1b;	79.6	22.5	98	98	78	20	0
Archaea;Euryarchaeota;Methanomicrobia;D-C06;	85.7	22.5	7	7	6	1	0
Archaea;Euryarchaeota;Methanomicrobia;Methanocellales;	89.4	22.5	104	104	93	11	0
Archaea;Euryarchaeota;Methanomicrobia;Methanocellales;BS-K-E9;	77.8	22.5	9	9	7	2	0
Archaea;Euryarchaeota;Methanomicrobia;Methanocellales;Methanocellaceae;	89.7	22.5	87	87	78	9	0
Archaea;Euryarchaeota;Methanomicrobia;Methanocellales;Methanocellaceae;Methanocella;	83.7	22.5	49	49	41	8	0
Archaea;Euryarchaeota;Methanomicrobia;Methanocellales;Methanocellaceae;Rice Cluster I;	97.3	22.5	37	37	36	1	0
Archaea;Euryarchaeota;Methanomicrobia;Methanocellales;MidArch4;	100	22.5	7	7	7	0	0
Archaea;Euryarchaeota;Methanomicrobia;Methanomicrobiales;	91.4	22.5	1012	997	911	86	15
Archaea;Euryarchaeota;Methanomicrobia;Methanomicrobiales;ARC26;	100	22.5	11	10	10	0	1
Archaea;Euryarchaeota;Methanomicrobia;Methanomicrobiales;EJ-E01;	100	22.5	3	3	3	0	0
Archaea;Euryarchaeota;Methanomicrobia;Methanomicrobiales;LR-13;	100	22.5	2	2	2	0	0
Archaea;Euryarchaeota;Methanomicrobia;Methanomicrobiales;Methanocorpusculaceae;	84.2	22.5	43	38	32	6	5
Archaea;Euryarchaeota;Methanomicrobia;Methanomicrobiales;Methanocorpusculaceae;Methanocorpusculum;	84.2	22.5	43	38	32	6	5
Archaea;Euryarchaeota;Methanomicrobia;Methanomicrobiales;Methanomicrobiaceae;	92.3	22.5	444	442	408	34	2
Archaea;Euryarchaeota;Methanomicrobia;Methanomicrobiales;Methanomicrobiaceae;Methanoculleus;	93.3	22.5	270	268	250	18	2
Archaea;Euryarchaeota;Methanomicrobia;Methanomicrobiales;Methanomicrobiaceae;Methanofollis;	91.3	22.5	23	23	21	2	0
Archaea;Euryarchaeota;Methanomicrobia;Methanomicrobiales;Methanomicrobiaceae;Methanogenium;	97.2	22.5	36	36	35	1	0
Archaea;Euryarchaeota;Methanomicrobia;Methanomicrobiales;Methanomicrobiaceae;Methanolacinia;	87.5	22.5	8	8	7	1	0
Archaea;Euryarchaeota;Methanomicrobia;Methanomicrobiales;Methanomicrobiaceae;Methanomicrobium;	85	22.5	40	40	34	6	0
Archaea;Euryarchaeota;Methanomicrobia;Methanomicrobiales;Methanomicrobiaceae;Methanoplanus;	100	22.5	5	5	5	0	0
Archaea;Euryarchaeota;Methanomicrobia;Methanomicrobiales;Methanomicrobiaceae;uncultured;	90.3	22.5	62	62	56	6	0
Archaea;Euryarchaeota;Methanomicrobia;Methanomicrobiales;Methanomicrobiales Incertae Sedis;	97.1	22.5	35	35	34	1	0
Archaea;Euryarchaeota;Methanomicrobia;Methanomicrobiales;Methanomicrobiales Incertae Sedis;Methanocalculus;	97.1	22.5	35	35	34	1	0
Archaea;Euryarchaeota;Methanomicrobia;Methanomicrobiales;Methanoregulaceae;	88.9	22.5	334	332	295	37	2
Archaea;Euryarchaeota;Methanomicrobia;Methanomicrobiales;Methanoregulaceae;Methanolinea;	96.3	22.5	109	107	103	4	2
Archaea;Euryarchaeota;Methanomicrobia;Methanomicrobiales;Methanoregulaceae;Methanoregula;	84.9	22.5	219	219	186	33	0
Archaea;Euryarchaeota;Methanomicrobia;Methanomicrobiales;Methanoregulaceae;Methanosphaerula;	100	22.5	6	6	6	0	0
Archaea;Euryarchaeota;Methanomicrobia;Methanomicrobiales;Methanospirillaceae;	94.8	22.5	119	116	110	6	3
Archaea;Euryarchaeota;Methanomicrobia;Methanomicrobiales;Methanospirillaceae;Methanospirillum;	94.8	22.5	119	116	110	6	3
Archaea;Euryarchaeota;Methanomicrobia;Methanomicrobiales;MHLsu47-B8A;	85.7	22.5	7	7	6	1	0
Archaea;Euryarchaeota;Methanomicrobia;Methanomicrobiales;Rice Cluster II;	91.7	22.5	14	12	11	1	2
Archaea;Euryarchaeota;Methanomicrobia;Methanosarcinales;	89.7	22.5	1806	1784	1600	184	22
Archaea;Euryarchaeota;Methanomicrobia;Methanosarcinales;ANME-2a-2b;	91.8	22.5	122	122	112	10	0
Archaea;Euryarchaeota;Methanomicrobia;Methanosarcinales;ANME-2a-2b;ANME-2b;	87.5	22.5	8	8	7	1	0
Archaea;Euryarchaeota;Methanomicrobia;Methanosarcinales;ANME-2c;	79.5	22.5	84	83	66	17	1
Archaea;Euryarchaeota;Methanomicrobia;Methanosarcinales;GOM Arc I;	94.8	22.5	115	115	109	6	0
Archaea;Euryarchaeota;Methanomicrobia;Methanosarcinales;GOM Arc I;Candidatus Methanoperedens;	96.4	22.5	83	83	80	3	0
Archaea;Euryarchaeota;Methanomicrobia;Methanosarcinales;GoM-Arch87;	100	22.5	2	2	2	0	0
Archaea;Euryarchaeota;Methanomicrobia;Methanosarcinales;Methanosaetaceae;	89.9	22.5	737	732	658	74	5
Archaea;Euryarchaeota;Methanomicrobia;Methanosarcinales;Methanosaetaceae;Methanosaeta;	89.9	22.5	737	732	658	74	5
Archaea;Euryarchaeota;Methanomicrobia;Methanosarcinales;Methanosarcinaceae;	89.4	22.5	714	698	624	74	16
Archaea;Euryarchaeota;Methanomicrobia;Methanosarcinales;Methanosarcinaceae;ANME-3;	83.6	22.5	67	67	56	11	0
Archaea;Euryarchaeota;Methanomicrobia;Methanosarcinales;Methanosarcinaceae;Methanimicrococcus;	96.8	22.5	31	31	30	1	0
Archaea;Euryarchaeota;Methanomicrobia;Methanosarcinales;Methanosarcinaceae;Methanococcoides;	88.9	22.5	63	63	56	7	0
Archaea;Euryarchaeota;Methanomicrobia;Methanosarcinales;Methanosarcinaceae;Methanohalobium;	100	22.5	4	4	4	0	0
Archaea;Euryarchaeota;Methanomicrobia;Methanosarcinales;Methanosarcinaceae;Methanohalophilus;	82.1	22.5	39	39	32	7	0
Archaea;Euryarchaeota;Methanomicrobia;Methanosarcinales;Methanosarcinaceae;Methanolobus;	90.7	22.5	86	86	78	8	0
Archaea;Euryarchaeota;Methanomicrobia;Methanosarcinales;Methanosarcinaceae;Methanomethylovorans;	86.5	22.5	52	52	45	7	0
Archaea;Euryarchaeota;Methanomicrobia;Methanosarcinales;Methanosarcinaceae;Methanosalsum;	100	22.5	4	4	4	0	0
Archaea;Euryarchaeota;Methanomicrobia;Methanosarcinales;Methanosarcinaceae;Methanosarcina;	90.7	22.5	349	333	302	31	16
Archaea;Euryarchaeota;Methanomicrobia;Methanosarcinales;Methanosarcinaceae;uncultured;	89.5	22.5	19	19	17	2	0
Archaea;Euryarchaeota;Methanomicrobia;Methanosarcinales;Methermicoccaceae;	90.3	22.5	31	31	28	3	0
Archaea;Euryarchaeota;Methanomicrobia;Methanosarcinales;Methermicoccaceae;Methermicoccus;	90.3	22.5	31	31	28	3	0
Archaea;Euryarchaeota;Methanomicrobia;ST-12K10A;	90	22.5	10	10	9	1	0
Archaea;Euryarchaeota;Methanopyri;	0	0	6	6	0	6	0
Archaea;Euryarchaeota;Methanopyri;Methanopyrales;	0	0	6	6	0	6	0
Archaea;Euryarchaeota;Methanopyri;Methanopyrales;Methanopyraceae;	0	0	6	6	0	6	0
Archaea;Euryarchaeota;Methanopyri;Methanopyrales;Methanopyraceae;Methanopyrus;	0	0	6	6	0	6	0
Archaea;Euryarchaeota;Thermococci;	0	0	239	236	0	236	3
Archaea;Euryarchaeota;Thermococci;Thermococcales;	0	0	239	236	0	236	3
Archaea;Euryarchaeota;Thermococci;Thermococcales;Thermococcaceae;	0	0	239	236	0	236	3
Archaea;Euryarchaeota;Thermococci;Thermococcales;Thermococcaceae;Palaeococcus;	0	0	9	9	0	9	0
Archaea;Euryarchaeota;Thermococci;Thermococcales;Thermococcaceae;Pyrococcus;	0	0	25	25	0	25	0
Archaea;Euryarchaeota;Thermococci;Thermococcales;Thermococcaceae;Thermococcus;	0	0	203	201	0	201	2
Archaea;Euryarchaeota;Thermoplasmata;	86.9	22.5	3235	3212	2791	421	23
Archaea;Euryarchaeota;Thermoplasmata;Thermoplasmatales;	86.9	22.5	3235	3212	2791	421	23
Archaea;Euryarchaeota;Thermoplasmata;Thermoplasmatales;20c-4;	57.1	22.5	63	63	36	27	0
Archaea;Euryarchaeota;Thermoplasmata;Thermoplasmatales;2B5;	100	22.5	4	4	4	0	0
Archaea;Euryarchaeota;Thermoplasmata;Thermoplasmatales;A10;	85.2	22.5	27	27	23	4	0
Archaea;Euryarchaeota;Thermoplasmata;Thermoplasmatales;AMOS1A-4113-D04;	62.3	22.5	61	61	38	23	0
Archaea;Euryarchaeota;Thermoplasmata;Thermoplasmatales;AMOS4A-452-E11;	100	22.5	2	2	2	0	0
Archaea;Euryarchaeota;Thermoplasmata;Thermoplasmatales;ANT06-05;	92	22.5	26	25	23	2	1
Archaea;Euryarchaeota;Thermoplasmata;Thermoplasmatales;ASC21;	91.5	22.5	82	82	75	7	0
Archaea;Euryarchaeota;Thermoplasmata;Thermoplasmatales;BSLdp215;	91.7	22.5	24	24	22	2	0
Archaea;Euryarchaeota;Thermoplasmata;Thermoplasmatales;CCA47;	89.4	22.5	125	123	110	13	2
Archaea;Euryarchaeota;Thermoplasmata;Thermoplasmatales;Deep Sea Hydrothermal Vent Gp 2(DHVEG-2);	94.7	22.5	38	38	36	2	0
Archaea;Euryarchaeota;Thermoplasmata;Thermoplasmatales;Deep Sea Hydrothermal Vent Gp 2(DHVEG-2);Candidatus Aciduliprofundum;	100	22.5	10	10	10	0	0
Archaea;Euryarchaeota;Thermoplasmata;Thermoplasmatales;F2apm1A36;	100	22.5	5	5	5	0	0
Archaea;Euryarchaeota;Thermoplasmata;Thermoplasmatales;Ferroplasmaceae;	94.4	22.5	91	90	85	5	1
Archaea;Euryarchaeota;Thermoplasmata;Thermoplasmatales;Ferroplasmaceae;Acidiplasma;	100	22.5	8	7	7	0	1
Archaea;Euryarchaeota;Thermoplasmata;Thermoplasmatales;Ferroplasmaceae;Ferroplasma;	93	22.5	57	57	53	4	0
Archaea;Euryarchaeota;Thermoplasmata;Thermoplasmatales;Ferroplasmaceae;uncultured;	95.2	22.5	21	21	20	1	0
Archaea;Euryarchaeota;Thermoplasmata;Thermoplasmatales;HO28S9A17;	100	22.5	3	3	3	0	0
Archaea;Euryarchaeota;Thermoplasmata;Thermoplasmatales;KTK 4A;	88.9	22.5	9	9	8	1	0
Archaea;Euryarchaeota;Thermoplasmata;Thermoplasmatales;Marine Benthic Group D and DHVEG-1;	90	22.5	1106	1101	991	110	5
Archaea;Euryarchaeota;Thermoplasmata;Thermoplasmatales;Marine Group II;	93.4	22.5	701	693	647	46	8
Archaea;Euryarchaeota;Thermoplasmata;Thermoplasmatales;Marine Group III;	93.4	22.5	95	91	85	6	4
Archaea;Euryarchaeota;Thermoplasmata;Thermoplasmatales;MKCST-A3;	87.2	22.5	47	47	41	6	0
Archaea;Euryarchaeota;Thermoplasmata;Thermoplasmatales;Picrophilaceae;	100	22.5	2	2	2	0	0
Archaea;Euryarchaeota;Thermoplasmata;Thermoplasmatales;Picrophilaceae;Picrophilus;	100	22.5	2	2	2	0	0
Archaea;Euryarchaeota;Thermoplasmata;Thermoplasmatales;pMC2A24;	87.5	22.5	8	8	7	1	0
Archaea;Euryarchaeota;Thermoplasmata;Thermoplasmatales;Terrestrial Miscellaneous Gp(TMEG);	64.5	22.5	138	138	89	49	0
Archaea;Euryarchaeota;Thermoplasmata;Thermoplasmatales;Thermoplasmataceae;	83.1	22.5	90	89	74	15	1
Archaea;Euryarchaeota;Thermoplasmata;Thermoplasmatales;Thermoplasmataceae;Thermoplasma;	83.1	22.5	90	89	74	15	1
Archaea;Euryarchaeota;Thermoplasmata;Thermoplasmatales;Thermoplasmatales Incertae Sedis;	77.8	22.5	442	442	344	98	0
Archaea;Euryarchaeota;Thermoplasmata;Thermoplasmatales;Thermoplasmatales Incertae Sedis;Candidatus Methanogranum;	100	22.5	7	7	7	0	0
Archaea;Euryarchaeota;Thermoplasmata;Thermoplasmatales;Thermoplasmatales Incertae Sedis;Candidatus Methanomethylophilus;	21	22.5	100	100	21	79	0
Archaea;Euryarchaeota;Thermoplasmata;Thermoplasmatales;Thermoplasmatales Incertae Sedis;Candidatus Methanoplasma;	91.9	22.5	37	37	34	3	0
Archaea;Euryarchaeota;Thermoplasmata;Thermoplasmatales;Thermoplasmatales Incertae Sedis;Methanomassiliicoccus;	94.4	22.5	18	18	17	1	0
Archaea;Euryarchaeota;Thermoplasmata;Thermoplasmatales;Thermoplasmatales Incertae Sedis;Thermogymnomonas;	100	22.5	1	1	1	0	0
Archaea;Euryarchaeota;Thermoplasmata;Thermoplasmatales;Thermoplasmatales Incertae Sedis;uncultured;	94.6	22.5	278	278	263	15	0
Archaea;Euryarchaeota;Thermoplasmata;Thermoplasmatales;Thp-A-102;	100	22.5	2	2	2	0	0
Archaea;Euryarchaeota;Thermoplasmata;Thermoplasmatales;TWP7-38;	50	22.5	2	2	1	1	0
Archaea;Euryarchaeota;Thermoplasmata;Thermoplasmatales;uncultured;	100	22.5	2	2	2	0	0
Archaea;Euryarchaeota;Thermoplasmata;Thermoplasmatales;VC2.1 Arc6;	94.3	22.5	36	35	33	2	1
Archaea;Hadesarchaea;	83.4	22.5	327	326	272	54	1
Archaea;Korarchaeota;	46.3	22.5	54	54	25	29	0
Archaea;Korarchaeota;Korarchaeota Incertae Sedis;	46.3	22.5	54	54	25	29	0
Archaea;Korarchaeota;Korarchaeota Incertae Sedis;Unknown Order;	46.3	22.5	54	54	25	29	0
Archaea;Korarchaeota;Korarchaeota Incertae Sedis;Unknown Order;Unknown Family;	46.3	22.5	54	54	25	29	0
Archaea;Korarchaeota;Korarchaeota Incertae Sedis;Unknown Order;Unknown Family;Candidatus Korarchaeum;	46.3	22.5	54	54	25	29	0
Archaea;Lokiarchaeota;	85.7	22.5	1012	1003	860	143	9
Archaea;Marine Benthic Group E;	88.9	22.5	198	198	176	22	0
Archaea;Marine Hydrothermal Vent Group 1(MHVG-1);	16.7	22.5	12	12	2	10	0
Archaea;Marine Hydrothermal Vent Group 2(MHVG-2);	0	0	2	2	0	2	0
Archaea;Marine Hydrothermal Vent Group(MHVG);	30.5	22.5	91	82	25	57	9
Archaea;Miscellaneous Euryarchaeotic Group(MEG);	6.8	22.5	61	59	4	55	2
Archaea;MSBL1;	86.4	22.5	66	66	57	9	0
Archaea;Nanoarchaeota;	0	0	38	37	0	37	1
Archaea;Nanoarchaeota;Nanoarchaeota Incertae Sedis;	0	0	38	37	0	37	1
Archaea;Nanoarchaeota;Nanoarchaeota Incertae Sedis;Unknown Order;	0	0	38	37	0	37	1
Archaea;Nanoarchaeota;Nanoarchaeota Incertae Sedis;Unknown Order;Unknown Family;	0	0	38	37	0	37	1
Archaea;Nanoarchaeota;Nanoarchaeota Incertae Sedis;Unknown Order;Unknown Family;Nanoarchaeum;	0	0	38	37	0	37	1
Archaea;Nanohaloarchaeota;	0	0	26	26	0	26	0
Archaea;Parvarchaeota;	68.8	22.5	16	16	11	5	0
Archaea;Parvarchaeota;Parvarchaeota Incertae Sedis;	0	0	5	5	0	5	0
Archaea;Parvarchaeota;Parvarchaeota Incertae Sedis;Unknown Order;	0	0	5	5	0	5	0
Archaea;Parvarchaeota;Parvarchaeota Incertae Sedis;Unknown Order;Unknown Family;	0	0	5	5	0	5	0
Archaea;Parvarchaeota;Parvarchaeota Incertae Sedis;Unknown Order;Unknown Family;Candidatus Micrarchaeum;	0	0	5	5	0	5	0
Archaea;pCIRA-13;	0	0	2	2	0	2	0
Archaea;pMC2A209;	20	22.5	5	5	1	4	0
Archaea;Thaumarchaeota;	91.4	22.6	4952	4902	4479	423	50
Archaea;Thaumarchaeota;AK31;	86.7	22.5	45	45	39	6	0
Archaea;Thaumarchaeota;AK56;	88.9	22.5	10	9	8	1	1
Archaea;Thaumarchaeota;AK59;	95.9	22.5	50	49	47	2	1
Archaea;Thaumarchaeota;AS48;	100	22.5	2	2	2	0	0
Archaea;Thaumarchaeota;D-F10;	91.7	22.5	12	12	11	1	0
Archaea;Thaumarchaeota;FHMa11 terrestrial group;	93	22.5	230	228	212	16	2
Archaea;Thaumarchaeota;FS243A-60;	88.9	22.5	9	9	8	1	0
Archaea;Thaumarchaeota;Group C3;	88.4	22.5	296	292	258	34	4
Archaea;Thaumarchaeota;Marine Benthic Group A;	92	22.5	104	100	92	8	4
Archaea;Thaumarchaeota;Marine Group I;	92.2	22.6	3344	3313	3054	259	31
Archaea;Thaumarchaeota;Marine Group I;Cenarchaeales;	93.3	22.5	30	30	28	2	0
Archaea;Thaumarchaeota;Marine Group I;Cenarchaeales;Cenarchaeaceae;	93.3	22.5	30	30	28	2	0
Archaea;Thaumarchaeota;Marine Group I;Cenarchaeales;Cenarchaeaceae;Cenarchaeum;	93.3	22.5	30	30	28	2	0
Archaea;Thaumarchaeota;Marine Group I;Unknown Order;	92.7	22.5	1925	1911	1771	140	14
Archaea;Thaumarchaeota;Marine Group I;Unknown Order;Unknown Family;	92.7	22.5	1925	1911	1771	140	14
Archaea;Thaumarchaeota;Marine Group I;Unknown Order;Unknown Family;Candidatus Nitrosoarchaeum;	92.4	22.5	160	157	145	12	3
Archaea;Thaumarchaeota;Marine Group I;Unknown Order;Unknown Family;Candidatus Nitrosopelagicus;	100	22.5	31	29	29	0	2
Archaea;Thaumarchaeota;Marine Group I;Unknown Order;Unknown Family;Candidatus Nitrosopumilus;	92.6	22.5	1734	1725	1597	128	9
Archaea;Thaumarchaeota;OPPD003;	100	22.5	6	6	6	0	0
Archaea;Thaumarchaeota;Papm3A43;	100	22.5	2	2	2	0	0
Archaea;Thaumarchaeota;pSL12;	100	22.5	9	9	9	0	0
Archaea;Thaumarchaeota;Soil Crenarchaeotic Group(SCG);	88	22.5	678	673	592	81	5
Archaea;Thaumarchaeota;Soil Crenarchaeotic Group(SCG);Unknown Order;	82.5	22.5	236	234	193	41	2
Archaea;Thaumarchaeota;Soil Crenarchaeotic Group(SCG);Unknown Order;Unknown Family;	82.5	22.5	236	234	193	41	2
Archaea;Thaumarchaeota;Soil Crenarchaeotic Group(SCG);Unknown Order;Unknown Family;Candidatus Nitrososphaera;	82.5	22.5	236	234	193	41	2
Archaea;Thaumarchaeota;South African Gold Mine Gp 1(SAGMCG-1);	91.9	22.5	126	124	114	10	2
Archaea;Thaumarchaeota;South African Gold Mine Gp 1(SAGMCG-1);Unknown Order;	84.6	22.5	13	13	11	2	0
Archaea;Thaumarchaeota;South African Gold Mine Gp 1(SAGMCG-1);Unknown Order;Unknown Family;	84.6	22.5	13	13	11	2	0
Archaea;Thaumarchaeota;South African Gold Mine Gp 1(SAGMCG-1);Unknown Order;Unknown Family;Candidatus Nitrosotalea;	84.6	22.5	13	13	11	2	0
Archaea;Thaumarchaeota;Thaumarchaeota Incertae Sedis;	81.8	22.5	11	11	9	2	0
Archaea;Thaumarchaeota;Thaumarchaeota Incertae Sedis;Unknown Order;	81.8	22.5	11	11	9	2	0
Archaea;Thaumarchaeota;Thaumarchaeota Incertae Sedis;Unknown Order;Unknown Family;	81.8	22.5	11	11	9	2	0
Archaea;Thaumarchaeota;Thaumarchaeota Incertae Sedis;Unknown Order;Unknown Family;Candidatus Nitrosocaldus;	81.8	22.5	11	11	9	2	0
Archaea;Thaumarchaeota;TOTO-A6-15;	100	22.5	3	3	3	0	0
Archaea;Thaumarchaeota;uncultured;	100	22.5	4	4	4	0	0
Archaea;Thaumarchaeota;YS18As63;	50	22.5	2	2	1	1	0
Archaea;Thaumarchaeota;Z273FA48;	100	22.5	3	3	3	0	0
Archaea;TVG8AR30;	0	0	2	2	0	2	0
Archaea;Woesearchaeota (DHVEG-6);	79.4	22.5	520	481	382	99	39
Archaea;WSA2;	77	22.5	221	217	167	50	4
Archaea;WSA2;014H09-A-SD-P15;	92.3	22.5	13	13	12	1	0
Archaea;WSA2;059A02-A-SD-P93;	87.5	22.5	8	8	7	1	0
Archaea;WSA2;19c-33;	80	22.5	10	10	8	2	0
Archaea;WSA2;20a-9;	67.5	22.5	80	77	52	25	3
Archaea;WSA2;Fe-A-9;	80	22.5	5	5	4	1	0
Archaea;WSA2;Kazan-3A-21;	85.7	22.5	7	7	6	1	0
Archaea;WSA2;WCHA1-57;	76.8	22.5	83	82	63	19	1
Archaea;WSA2;Z7ME43;	100	22.5	8	8	8	0	0
Performance of the primer pairs was evaluated using TestPrime 1.0. implemented on the Silva database (https://www.arb-silva.de/search/testprime/). . Coverage = (matches/eligible)*100, Specificity = 100 - (outgroup matches/outgroup matchable)*100, Accession = number of sequences in the taxonomic path, Eligible = number of tegions with sequence data at the position of the primer pair, Mismatch = nu…

## Sheet: U515F-806R 1 mismatch
Dataset S1. Performance of the primers used in this study
Performance of U515F/806R across Domains (1 mismatch)
Taxonomy	Coverage	Specificity	Accessions	Eligible	Match	Mismatch	No Data
Eukaryota;	0.4	5	67380	65809	234	65575	1571
Bacteria;	95	74.4	537351	537346	510349	26997	5
Archaea;	95.3	15.3	24170	23914	22785	1129	256
Performance of U515F/806R within Archaea (1 mismatch)
Taxonomy	Coverage	Specificity	Accessions	Eligible	Match	Mismatch	No Data
Archaea;Aenigmarchaeota;	77.9	14.9	305	298	232	66	7
Archaea;Aenigmarchaeota;Aenigmarchaeota Incertae Sedis;	75	14.9	54	52	39	13	2
Archaea;Aenigmarchaeota;Aenigmarchaeota Incertae Sedis;Unknown Order;	75	14.9	54	52	39	13	2
Archaea;Aenigmarchaeota;Aenigmarchaeota Incertae Sedis;Unknown Order;Unknown Family;	75	14.9	54	52	39	13	2
Archaea;Aenigmarchaeota;Aenigmarchaeota Incertae Sedis;Unknown Order;Unknown Family;Candidatus Aenigmarchaeum;	75	14.9	54	52	39	13	2
Archaea;Aenigmarchaeota;Deep Sea Euryarchaeotic Group(DSEG);	78.7	14.9	249	244	192	52	5
Archaea;Aigarchaeota;	97.6	14.9	171	170	166	4	1
Archaea;Aigarchaeota;Aigarchaeota Incertae Sedis;	96.7	14.9	61	60	58	2	1
Archaea;Aigarchaeota;Aigarchaeota Incertae Sedis;Unknown Order;	96.7	14.9	61	60	58	2	1
Archaea;Aigarchaeota;Aigarchaeota Incertae Sedis;Unknown Order;Unknown Family;	96.7	14.9	61	60	58	2	1
Archaea;Aigarchaeota;Aigarchaeota Incertae Sedis;Unknown Order;Unknown Family;Candidatus Caldiarchaeum;	96.7	14.9	61	60	58	2	1
Archaea;Aigarchaeota;Terrestrial Hot Spring Gp(THSCG);	98.2	14.9	110	110	108	2	0
Archaea;AK8;	86.7	14.9	15	15	13	2	0
Archaea;Altiarchaeales;	100	14.9	38	37	37	0	1
Archaea;Ancient Archaeal Group(AAG);	95.8	14.9	24	24	23	1	0
Archaea;Bathyarchaeota;	96.2	15	3262	3228	3106	122	34
Archaea;Candidate division YNPFFA;	93.6	14.9	47	47	44	3	0
Archaea;Crenarchaeota;	94.6	15	614	613	580	33	1
Archaea;Crenarchaeota;Thermoprotei;	94.6	15	614	613	580	33	1
Archaea;Crenarchaeota;Thermoprotei;4136-1-21;	100	14.9	2	2	2	0	0
Archaea;Crenarchaeota;Thermoprotei;a87Y42;	100	14.9	6	6	6	0	0
Archaea;Crenarchaeota;Thermoprotei;Acidilobales;	95.8	14.9	24	24	23	1	0
Archaea;Crenarchaeota;Thermoprotei;Acidilobales;Acidilobaceae;	100	14.9	4	4	4	0	0
Archaea;Crenarchaeota;Thermoprotei;Acidilobales;Acidilobaceae;Acidilobus;	100	14.9	4	4	4	0	0
Archaea;Crenarchaeota;Thermoprotei;Acidilobales;Caldisphaeraceae;	100	14.9	12	12	12	0	0
Archaea;Crenarchaeota;Thermoprotei;Acidilobales;Caldisphaeraceae;Caldisphaera;	100	14.9	12	12	12	0	0
Archaea;Crenarchaeota;Thermoprotei;Acidilobales;SK190;	85.7	14.9	7	7	6	1	0
Archaea;Crenarchaeota;Thermoprotei;Desulfurococcales;	94.8	14.9	191	191	181	10	0
Archaea;Crenarchaeota;Thermoprotei;Desulfurococcales;Desulfurococcaceae;	95.6	14.9	158	158	151	7	0
Archaea;Crenarchaeota;Thermoprotei;Desulfurococcales;Desulfurococcaceae;Aeropyrum;	91.3	14.9	23	23	21	2	0
Archaea;Crenarchaeota;Thermoprotei;Desulfurococcales;Desulfurococcaceae;Desulfurococcus;	100	14.9	8	8	8	0	0
Archaea;Crenarchaeota;Thermoprotei;Desulfurococcales;Desulfurococcaceae;Ignicoccus;	85.7	14.9	14	14	12	2	0
Archaea;Crenarchaeota;Thermoprotei;Desulfurococcales;Desulfurococcaceae;Ignisphaera;	100	14.9	33	33	33	0	0
Archaea;Crenarchaeota;Thermoprotei;Desulfurococcales;Desulfurococcaceae;Staphylothermus;	94.7	14.9	19	19	18	1	0
Archaea;Crenarchaeota;Thermoprotei;Desulfurococcales;Desulfurococcaceae;Stetteria;	100	14.9	4	4	4	0	0
Archaea;Crenarchaeota;Thermoprotei;Desulfurococcales;Desulfurococcaceae;Sulfophobococcus;	100	14.9	1	1	1	0	0
Archaea;Crenarchaeota;Thermoprotei;Desulfurococcales;Desulfurococcaceae;Thermodiscus;	100	14.9	12	12	12	0	0
Archaea;Crenarchaeota;Thermoprotei;Desulfurococcales;Desulfurococcaceae;Thermogladius;	100	14.9	5	5	5	0	0
Archaea;Crenarchaeota;Thermoprotei;Desulfurococcales;Desulfurococcaceae;Thermosphaera;	90.9	14.9	11	11	10	1	0
Archaea;Crenarchaeota;Thermoprotei;Desulfurococcales;Desulfurococcaceae;uncultured;	95.5	14.9	22	22	21	1	0
Archaea;Crenarchaeota;Thermoprotei;Desulfurococcales;Pyrodictiaceae;	90.9	14.9	33	33	30	3	0
Archaea;Crenarchaeota;Thermoprotei;Desulfurococcales;Pyrodictiaceae;Hyperthermus;	50	14.9	2	2	1	1	0
Archaea;Crenarchaeota;Thermoprotei;Desulfurococcales;Pyrodictiaceae;Pyrodictium;	90.9	14.9	11	11	10	1	0
Archaea;Crenarchaeota;Thermoprotei;Desulfurococcales;Pyrodictiaceae;uncultured;	94.1	14.9	17	17	16	1	0
Archaea;Crenarchaeota;Thermoprotei;Fervidicoccales;	86.5	14.9	37	37	32	5	0
Archaea;Crenarchaeota;Thermoprotei;Fervidicoccales;Fervidicoccaceae;	86.5	14.9	37	37	32	5	0
Archaea;Crenarchaeota;Thermoprotei;Fervidicoccales;Fervidicoccaceae;Fervidicoccus;	100	14.9	14	14	14	0	0
Archaea;Crenarchaeota;Thermoprotei;Fervidicoccales;Fervidicoccaceae;uncultured;	78.3	14.9	23	23	18	5	0
Archaea;Crenarchaeota;Thermoprotei;HTM1036S-A29;	66.7	14.9	3	3	2	1	0
Archaea;Crenarchaeota;Thermoprotei;Sulfolobales;	97.3	14.9	186	185	180	5	1
Archaea;Crenarchaeota;Thermoprotei;Sulfolobales;Sulfolobaceae;	97.3	14.9	186	185	180	5	1
Archaea;Crenarchaeota;Thermoprotei;Sulfolobales;Sulfolobaceae;Acidianus;	90.9	14.9	22	22	20	2	0
Archaea;Crenarchaeota;Thermoprotei;Sulfolobales;Sulfolobaceae;Metallosphaera;	97.6	14.9	41	41	40	1	0
Archaea;Crenarchaeota;Thermoprotei;Sulfolobales;Sulfolobaceae;Stygiolobus;	94.7	14.9	19	19	18	1	0
Archaea;Crenarchaeota;Thermoprotei;Sulfolobales;Sulfolobaceae;Sulfolobus;	98.7	14.9	77	76	75	1	1
Archaea;Crenarchaeota;Thermoprotei;Sulfolobales;Sulfolobaceae;Sulfurisphaera;	100	14.9	3	3	3	0	0
Archaea;Crenarchaeota;Thermoprotei;Sulfolobales;Sulfolobaceae;uncultured;	100	14.9	20	20	20	0	0
Archaea;Crenarchaeota;Thermoprotei;Terrestrial Miscellaneous Gp(TMCG);	81.8	14.9	11	11	9	2	0
Archaea;Crenarchaeota;Thermoprotei;Thermoproteales;	94	14.9	151	151	142	9	0
Archaea;Crenarchaeota;Thermoprotei;Thermoproteales;Thermofilaceae;	91.3	14.9	46	46	42	4	0
Archaea;Crenarchaeota;Thermoprotei;Thermoproteales;Thermofilaceae;Thermofilum;	91.3	14.9	46	46	42	4	0
Archaea;Crenarchaeota;Thermoprotei;Thermoproteales;Thermoproteaceae;	95.2	14.9	105	105	100	5	0
Archaea;Crenarchaeota;Thermoprotei;Thermoproteales;Thermoproteaceae;Caldivirga;	80	14.9	5	5	4	1	0
Archaea;Crenarchaeota;Thermoprotei;Thermoproteales;Thermoproteaceae;Pyrobaculum;	93.1	14.9	29	29	27	2	0
Archaea;Crenarchaeota;Thermoprotei;Thermoproteales;Thermoproteaceae;Thermocladium;	100	14.9	7	7	7	0	0
Archaea;Crenarchaeota;Thermoprotei;Thermoproteales;Thermoproteaceae;Thermoproteus;	100	14.9	8	8	8	0	0
Archaea;Crenarchaeota;Thermoprotei;Thermoproteales;Thermoproteaceae;uncultured;	96.2	14.9	26	26	25	1	0
Archaea;Crenarchaeota;Thermoprotei;Thermoproteales;Thermoproteaceae;Vulcanisaeta;	94.7	14.9	19	19	18	1	0
Archaea;Diapherotrites;	82.5	14.9	41	40	33	7	1
Archaea;Diapherotrites;Diapherotrites Incertae Sedis;	73.3	14.9	15	15	11	4	0
Archaea;Diapherotrites;Diapherotrites Incertae Sedis;Unknown Order;	73.3	14.9	15	15	11	4	0
Archaea;Diapherotrites;Diapherotrites Incertae Sedis;Unknown Order;Unknown Family;	73.3	14.9	15	15	11	4	0
Archaea;Diapherotrites;Diapherotrites Incertae Sedis;Unknown Order;Unknown Family;Candidatus Iainarchaeum;	73.3	14.9	15	15	11	4	0
Archaea;Euryarchaeota;	96.3	15.2	12041	11945	11503	442	96
Archaea;Euryarchaeota;Archaeoglobi;	98.7	14.9	75	75	74	1	0
Archaea;Euryarchaeota;Archaeoglobi;Archaeoglobales;	98.7	14.9	75	75	74	1	0
Archaea;Euryarchaeota;Archaeoglobi;Archaeoglobales;Archaeoglobaceae;	98.7	14.9	75	75	74	1	0
Archaea;Euryarchaeota;Archaeoglobi;Archaeoglobales;Archaeoglobaceae;Archaeoglobus;	97.1	14.9	35	35	34	1	0
Archaea;Euryarchaeota;Archaeoglobi;Archaeoglobales;Archaeoglobaceae;Ferroglobus;	100	14.9	3	3	3	0	0
Archaea;Euryarchaeota;Archaeoglobi;Archaeoglobales;Archaeoglobaceae;Geoglobus;	100	14.9	8	8	8	0	0
Archaea;Euryarchaeota;Archaeoglobi;Archaeoglobales;Archaeoglobaceae;uncultured;	100	14.9	22	22	22	0	0
Archaea;Euryarchaeota;Halobacteria;	97.2	15	2731	2703	2626	77	28
Archaea;Euryarchaeota;Halobacteria;Halobacteriales;	97.2	15	2731	2703	2626	77	28
Archaea;Euryarchaeota;Halobacteria;Halobacteriales;Halobacteriaceae;	97.2	15	2731	2703	2626	77	28
Archaea;Euryarchaeota;Halobacteria;Halobacteriales;Halobacteriaceae;Candidatus Halobonum;	100	14.9	15	15	15	0	0
Archaea;Euryarchaeota;Halobacteria;Halobacteriales;Halobacteriaceae;Haladaptatus;	96.4	14.9	28	28	27	1	0
Archaea;Euryarchaeota;Halobacteria;Halobacteriales;Halobacteriaceae;Halalkalicoccus;	100	14.9	14	14	14	0	0
Archaea;Euryarchaeota;Halobacteria;Halobacteriales;Halobacteriaceae;Halanaeroarchaeum;	100	14.9	29	28	28	0	1
Archaea;Euryarchaeota;Halobacteria;Halobacteriales;Halobacteriaceae;Halapricum;	96.2	14.9	52	52	50	2	0
Archaea;Euryarchaeota;Halobacteria;Halobacteriales;Halobacteriaceae;Halarchaeum;	100	14.9	23	22	22	0	1
Archaea;Euryarchaeota;Halobacteria;Halobacteriales;Halobacteriaceae;Haloarchaeobius;	100	14.9	25	25	25	0	0
Archaea;Euryarchaeota;Halobacteria;Halobacteriales;Halobacteriaceae;Haloarcula;	98.5	14.9	276	274	270	4	2
Archaea;Euryarchaeota;Halobacteria;Halobacteriales;Halobacteriaceae;Halobacterium;	97.2	14.9	71	71	69	2	0
Archaea;Euryarchaeota;Halobacteria;Halobacteriales;Halobacteriaceae;Halobaculum;	100	14.9	16	16	16	0	0
Archaea;Euryarchaeota;Halobacteria;Halobacteriales;Halobacteriaceae;Halobellus;	97.8	14.9	46	46	45	1	0
Archaea;Euryarchaeota;Halobacteria;Halobacteriales;Halobacteriaceae;Halobiforma;	90.9	14.9	12	11	10	1	1
Archaea;Euryarchaeota;Halobacteria;Halobacteriales;Halobacteriaceae;Halocalculus;	100	14.9	1	1	1	0	0
Archaea;Euryarchaeota;Halobacteria;Halobacteriales;Halobacteriaceae;Halococcus;	91.9	14.9	62	62	57	5	0
Archaea;Euryarchaeota;Halobacteria;Halobacteriales;Halobacteriaceae;Haloferax;	89	14.9	101	100	89	11	1
Archaea;Euryarchaeota;Halobacteria;Halobacteriales;Halobacteriaceae;Halogeometricum;	97.3	14.9	37	37	36	1	0
Archaea;Euryarchaeota;Halobacteria;Halobacteriales;Halobacteriaceae;Halogranum;	100	14.9	18	18	18	0	0
Archaea;Euryarchaeota;Halobacteria;Halobacteriales;Halobacteriaceae;Halohasta;	89.5	14.9	20	19	17	2	1
Archaea;Euryarchaeota;Halobacteria;Halobacteriales;Halobacteriaceae;Halolamina;	98.3	14.9	63	59	58	1	4
Archaea;Euryarchaeota;Halobacteria;Halobacteriales;Halobacteriaceae;Halomarina;	100	14.9	18	18	18	0	0
Archaea;Euryarchaeota;Halobacteria;Halobacteriales;Halobacteriaceae;Halomicroarcula;	100	14.9	7	7	7	0	0
Archaea;Euryarchaeota;Halobacteria;Halobacteriales;Halobacteriaceae;Halomicrobium;	98.1	14.9	54	52	51	1	2
Archaea;Euryarchaeota;Halobacteria;Halobacteriales;Halobacteriaceae;Halonotius;	100	14.9	98	97	97	0	1
Archaea;Euryarchaeota;Halobacteria;Halobacteriales;Halobacteriaceae;Haloparvum;	100	14.9	23	23	23	0	0
Archaea;Euryarchaeota;Halobacteria;Halobacteriales;Halobacteriaceae;Halopelagius;	100	14.9	8	8	8	0	0
Archaea;Euryarchaeota;Halobacteria;Halobacteriales;Halobacteriaceae;Halopenitus;	100	14.9	11	11	11	0	0
Archaea;Euryarchaeota;Halobacteria;Halobacteriales;Halobacteriaceae;Halopiger;	100	14.9	29	29	29	0	0
Archaea;Euryarchaeota;Halobacteria;Halobacteriales;Halobacteriaceae;Haloplanus;	97.6	14.9	42	42	41	1	0
Archaea;Euryarchaeota;Halobacteria;Halobacteriales;Halobacteriaceae;Haloquadratum;	100	14.9	84	84	84	0	0
Archaea;Euryarchaeota;Halobacteria;Halobacteriales;Halobacteriaceae;Halorhabdus;	100	14.9	18	18	18	0	0
Archaea;Euryarchaeota;Halobacteria;Halobacteriales;Halobacteriaceae;Halorientalis;	95	14.9	20	20	19	1	0
Archaea;Euryarchaeota;Halobacteria;Halobacteriales;Halobacteriaceae;Halorubellus;	93.8	14.9	16	16	15	1	0
Archaea;Euryarchaeota;Halobacteria;Halobacteriales;Halobacteriaceae;Halorubrum;	96.2	15	476	471	453	18	5
Archaea;Euryarchaeota;Halobacteria;Halobacteriales;Halobacteriaceae;Halorussus;	100	14.9	20	20	20	0	0
Archaea;Euryarchaeota;Halobacteria;Halobacteriales;Halobacteriaceae;Halosimplex;	100	14.9	41	41	41	0	0
Archaea;Euryarchaeota;Halobacteria;Halobacteriales;Halobacteriaceae;Halostagnicola;	100	14.9	18	18	18	0	0
Archaea;Euryarchaeota;Halobacteria;Halobacteriales;Halobacteriaceae;Halostella;	100	14.9	6	6	6	0	0
Archaea;Euryarchaeota;Halobacteria;Halobacteriales;Halobacteriaceae;Haloterrigena;	95.8	14.9	146	144	138	6	2
Archaea;Euryarchaeota;Halobacteria;Halobacteriales;Halobacteriaceae;Halovarius;	100	14.9	1	1	1	0	0
Archaea;Euryarchaeota;Halobacteria;Halobacteriales;Halobacteriaceae;Halovenus;	100	14.9	42	42	42	0	0
Archaea;Euryarchaeota;Halobacteria;Halobacteriales;Halobacteriaceae;Halovivax;	100	14.9	28	28	28	0	0
Archaea;Euryarchaeota;Halobacteria;Halobacteriales;Halobacteriaceae;Natrialba;	92.9	14.9	56	56	52	4	0
Archaea;Euryarchaeota;Halobacteria;Halobacteriales;Halobacteriaceae;Natribaculum;	100	14.9	3	3	3	0	0
Archaea;Euryarchaeota;Halobacteria;Halobacteriales;Halobacteriaceae;Natrinema;	87.2	14.9	39	39	34	5	0
Archaea;Euryarchaeota;Halobacteria;Halobacteriales;Halobacteriaceae;Natronoarchaeum;	100	14.9	16	16	16	0	0
Archaea;Euryarchaeota;Halobacteria;Halobacteriales;Halobacteriaceae;Natronobacterium;	100	14.9	8	8	8	0	0
Archaea;Euryarchaeota;Halobacteria;Halobacteriales;Halobacteriaceae;Natronococcus;	89.2	14.9	39	37	33	4	2
Archaea;Euryarchaeota;Halobacteria;Halobacteriales;Halobacteriaceae;Natronolimnobius;	75	14.9	11	8	6	2	3
Archaea;Euryarchaeota;Halobacteria;Halobacteriales;Halobacteriaceae;Natronomonas;	97.3	14.9	74	74	72	2	0
Archaea;Euryarchaeota;Halobacteria;Halobacteriales;Halobacteriaceae;Natronorubrum;	100	14.9	50	50	50	0	0
Archaea;Euryarchaeota;Halobacteria;Halobacteriales;Halobacteriaceae;RDI82;	100	14.9	2	2	2	0	0
Archaea;Euryarchaeota;Halobacteria;Halobacteriales;Halobacteriaceae;Salarchaeum;	100	14.9	3	3	3	0	0
Archaea;Euryarchaeota;Halobacteria;Halobacteriales;Halobacteriaceae;Salinarchaeum;	100	14.9	19	19	19	0	0
Archaea;Euryarchaeota;Halobacteria;Halobacteriales;Halobacteriaceae;Salinigranum;	100	14.9	20	20	20	0	0
Archaea;Euryarchaeota;Halobacteria;Halobacteriales;Halobacteriaceae;Salinirubrum;	100	14.9	3	3	3	0	0
Archaea;Euryarchaeota;Halobacteria;Halobacteriales;Halobacteriaceae;SFH1C031;	100	14.9	2	2	2	0	0
Archaea;Euryarchaeota;Halobacteria;Halobacteriales;Halobacteriaceae;uncultured;	99.6	14.9	247	245	244	1	2
Archaea;Euryarchaeota;Methanobacteria;	97.7	15	2585	2581	2521	60	4
Archaea;Euryarchaeota;Methanobacteria;Methanobacteriales;	97.7	15	2585	2581	2521	60	4
Archaea;Euryarchaeota;Methanobacteria;Methanobacteriales;Methanobacteriaceae;	97.7	15	2583	2579	2519	60	4
Archaea;Euryarchaeota;Methanobacteria;Methanobacteriales;Methanobacteriaceae;Methanobacterium;	97.8	14.9	231	228	223	5	3
Archaea;Euryarchaeota;Methanobacteria;Methanobacteriales;Methanobacteriaceae;Methanobrevibacter;	98.8	15	2035	2034	2010	24	1
Archaea;Euryarchaeota;Methanobacteria;Methanobacteriales;Methanobacteriaceae;Methanosphaera;	89.2	14.9	250	250	223	27	0
Archaea;Euryarchaeota;Methanobacteria;Methanobacteriales;Methanobacteriaceae;Methanothermobacter;	97.6	14.9	41	41	40	1	0
Archaea;Euryarchaeota;Methanobacteria;Methanobacteriales;Methanobacteriaceae;uncultured;	87.5	14.9	24	24	21	3	0
Archaea;Euryarchaeota;Methanobacteria;Methanobacteriales;Methanothermaceae;	100	14.9	2	2	2	0	0
Archaea;Euryarchaeota;Methanobacteria;Methanobacteriales;Methanothermaceae;Methanothermus;	100	14.9	2	2	2	0	0
Archaea;Euryarchaeota;Methanococci;	89.9	14.9	79	79	71	8	0
Archaea;Euryarchaeota;Methanococci;Methanococcales;	89.9	14.9	79	79	71	8	0
Archaea;Euryarchaeota;Methanococci;Methanococcales;Methanocaldococcaceae;	82.9	14.9	41	41	34	7	0
Archaea;Euryarchaeota;Methanococci;Methanococcales;Methanocaldococcaceae;Methanocaldococcus;	96.4	14.9	28	28	27	1	0
Archaea;Euryarchaeota;Methanococci;Methanococcales;Methanocaldococcaceae;Methanotorris;	53.8	14.9	13	13	7	6	0
Archaea;Euryarchaeota;Methanococci;Methanococcales;Methanococcaceae;	97.4	14.9	38	38	37	1	0
Archaea;Euryarchaeota;Methanococci;Methanococcales;Methanococcaceae;Methanococcus;	100	14.9	24	24	24	0	0
Archaea;Euryarchaeota;Methanococci;Methanococcales;Methanococcaceae;Methanothermococcus;	90	14.9	10	10	9	1	0
Archaea;Euryarchaeota;Methanococci;Methanococcales;Methanococcaceae;uncultured;	100	14.9	4	4	4	0	0
Archaea;Euryarchaeota;Methanomicrobia;	95.2	15	3091	3053	2906	147	38
Archaea;Euryarchaeota;Methanomicrobia;AK5;	80	14.9	5	5	4	1	0
Archaea;Euryarchaeota;Methanomicrobia;ANME-1;	91	14.9	145	144	131	13	1
Archaea;Euryarchaeota;Methanomicrobia;ANME-1;ANME-1a;	86.1	14.9	37	36	31	5	1
Archaea;Euryarchaeota;Methanomicrobia;ANME-1;ANME-1b;	91.8	14.9	98	98	90	8	0
Archaea;Euryarchaeota;Methanomicrobia;D-C06;	100	14.9	7	7	7	0	0
Archaea;Euryarchaeota;Methanomicrobia;Methanocellales;	94.2	14.9	104	104	98	6	0
Archaea;Euryarchaeota;Methanomicrobia;Methanocellales;BS-K-E9;	77.8	14.9	9	9	7	2	0
Archaea;Euryarchaeota;Methanomicrobia;Methanocellales;Methanocellaceae;	95.4	14.9	87	87	83	4	0
Archaea;Euryarchaeota;Methanomicrobia;Methanocellales;Methanocellaceae;Methanocella;	91.8	14.9	49	49	45	4	0
Archaea;Euryarchaeota;Methanomicrobia;Methanocellales;Methanocellaceae;Rice Cluster I;	100	14.9	37	37	37	0	0
Archaea;Euryarchaeota;Methanomicrobia;Methanocellales;MidArch4;	100	14.9	7	7	7	0	0
Archaea;Euryarchaeota;Methanomicrobia;Methanomicrobiales;	95.4	15	1012	997	951	46	15
Archaea;Euryarchaeota;Methanomicrobia;Methanomicrobiales;ARC26;	100	14.9	11	10	10	0	1
Archaea;Euryarchaeota;Methanomicrobia;Methanomicrobiales;EJ-E01;	100	14.9	3	3	3	0	0
Archaea;Euryarchaeota;Methanomicrobia;Methanomicrobiales;LR-13;	100	14.9	2	2	2	0	0
Archaea;Euryarchaeota;Methanomicrobia;Methanomicrobiales;Methanocorpusculaceae;	89.5	14.9	43	38	34	4	5
Archaea;Euryarchaeota;Methanomicrobia;Methanomicrobiales;Methanocorpusculaceae;Methanocorpusculum;	89.5	14.9	43	38	34	4	5
Archaea;Euryarchaeota;Methanomicrobia;Methanomicrobiales;Methanomicrobiaceae;	97.5	15	444	442	431	11	2
Archaea;Euryarchaeota;Methanomicrobia;Methanomicrobiales;Methanomicrobiaceae;Methanoculleus;	97.4	14.9	270	268	261	7	2
Archaea;Euryarchaeota;Methanomicrobia;Methanomicrobiales;Methanomicrobiaceae;Methanofollis;	100	14.9	23	23	23	0	0
Archaea;Euryarchaeota;Methanomicrobia;Methanomicrobiales;Methanomicrobiaceae;Methanogenium;	100	14.9	36	36	36	0	0
Archaea;Euryarchaeota;Methanomicrobia;Methanomicrobiales;Methanomicrobiaceae;Methanolacinia;	100	14.9	8	8	8	0	0
Archaea;Euryarchaeota;Methanomicrobia;Methanomicrobiales;Methanomicrobiaceae;Methanomicrobium;	95	14.9	40	40	38	2	0
Archaea;Euryarchaeota;Methanomicrobia;Methanomicrobiales;Methanomicrobiaceae;Methanoplanus;	100	14.9	5	5	5	0	0
Archaea;Euryarchaeota;Methanomicrobia;Methanomicrobiales;Methanomicrobiaceae;uncultured;	96.8	14.9	62	62	60	2	0
Archaea;Euryarchaeota;Methanomicrobia;Methanomicrobiales;Methanomicrobiales Incertae Sedis;	100	14.9	35	35	35	0	0
Archaea;Euryarchaeota;Methanomicrobia;Methanomicrobiales;Methanomicrobiales Incertae Sedis;Methanocalculus;	100	14.9	35	35	35	0	0
Archaea;Euryarchaeota;Methanomicrobia;Methanomicrobiales;Methanoregulaceae;	92.5	14.9	334	332	307	25	2
Archaea;Euryarchaeota;Methanomicrobia;Methanomicrobiales;Methanoregulaceae;Methanolinea;	99.1	14.9	109	107	106	1	2
Archaea;Euryarchaeota;Methanomicrobia;Methanomicrobiales;Methanoregulaceae;Methanoregula;	89	14.9	219	219	195	24	0
Archaea;Euryarchaeota;Methanomicrobia;Methanomicrobiales;Methanoregulaceae;Methanosphaerula;	100	14.9	6	6	6	0	0
Archaea;Euryarchaeota;Methanomicrobia;Methanomicrobiales;Methanospirillaceae;	95.7	14.9	119	116	111	5	3
Archaea;Euryarchaeota;Methanomicrobia;Methanomicrobiales;Methanospirillaceae;Methanospirillum;	95.7	14.9	119	116	111	5	3
Archaea;Euryarchaeota;Methanomicrobia;Methanomicrobiales;MHLsu47-B8A;	85.7	14.9	7	7	6	1	0
Archaea;Euryarchaeota;Methanomicrobia;Methanomicrobiales;Rice Cluster II;	100	14.9	14	12	12	0	2
Archaea;Euryarchaeota;Methanomicrobia;Methanosarcinales;	95.5	15	1806	1784	1703	81	22
Archaea;Euryarchaeota;Methanomicrobia;Methanosarcinales;ANME-2a-2b;	95.9	14.9	122	122	117	5	0
Archaea;Euryarchaeota;Methanomicrobia;Methanosarcinales;ANME-2a-2b;ANME-2b;	100	14.9	8	8	8	0	0
Archaea;Euryarchaeota;Methanomicrobia;Methanosarcinales;ANME-2c;	92.8	14.9	84	83	77	6	1
Archaea;Euryarchaeota;Methanomicrobia;Methanosarcinales;GOM Arc I;	99.1	14.9	115	115	114	1	0
Archaea;Euryarchaeota;Methanomicrobia;Methanosarcinales;GOM Arc I;Candidatus Methanoperedens;	98.8	14.9	83	83	82	1	0
Archaea;Euryarchaeota;Methanomicrobia;Methanosarcinales;GoM-Arch87;	100	14.9	2	2	2	0	0
Archaea;Euryarchaeota;Methanomicrobia;Methanosarcinales;Methanosaetaceae;	94.8	15	737	732	694	38	5
Archaea;Euryarchaeota;Methanomicrobia;Methanosarcinales;Methanosaetaceae;Methanosaeta;	94.8	15	737	732	694	38	5
Archaea;Euryarchaeota;Methanomicrobia;Methanosarcinales;Methanosarcinaceae;	95.7	15	714	698	668	30	16
Archaea;Euryarchaeota;Methanomicrobia;Methanosarcinales;Methanosarcinaceae;ANME-3;	97	14.9	67	67	65	2	0
Archaea;Euryarchaeota;Methanomicrobia;Methanosarcinales;Methanosarcinaceae;Methanimicrococcus;	100	14.9	31	31	31	0	0
Archaea;Euryarchaeota;Methanomicrobia;Methanosarcinales;Methanosarcinaceae;Methanococcoides;	96.8	14.9	63	63	61	2	0
Archaea;Euryarchaeota;Methanomicrobia;Methanosarcinales;Methanosarcinaceae;Methanohalobium;	100	14.9	4	4	4	0	0
Archaea;Euryarchaeota;Methanomicrobia;Methanosarcinales;Methanosarcinaceae;Methanohalophilus;	94.9	14.9	39	39	37	2	0
Archaea;Euryarchaeota;Methanomicrobia;Methanosarcinales;Methanosarcinaceae;Methanolobus;	94.2	14.9	86	86	81	5	0
Archaea;Euryarchaeota;Methanomicrobia;Methanosarcinales;Methanosarcinaceae;Methanomethylovorans;	96.2	14.9	52	52	50	2	0
Archaea;Euryarchaeota;Methanomicrobia;Methanosarcinales;Methanosarcinaceae;Methanosalsum;	100	14.9	4	4	4	0	0
Archaea;Euryarchaeota;Methanomicrobia;Methanosarcinales;Methanosarcinaceae;Methanosarcina;	94.9	14.9	349	333	316	17	16
Archaea;Euryarchaeota;Methanomicrobia;Methanosarcinales;Methanosarcinaceae;uncultured;	100	14.9	19	19	19	0	0
Archaea;Euryarchaeota;Methanomicrobia;Methanosarcinales;Methermicoccaceae;	96.8	14.9	31	31	30	1	0
Archaea;Euryarchaeota;Methanomicrobia;Methanosarcinales;Methermicoccaceae;Methermicoccus;	96.8	14.9	31	31	30	1	0
Archaea;Euryarchaeota;Methanomicrobia;ST-12K10A;	100	14.9	10	10	10	0	0
Archaea;Euryarchaeota;Methanopyri;	100	14.9	6	6	6	0	0
Archaea;Euryarchaeota;Methanopyri;Methanopyrales;	100	14.9	6	6	6	0	0
Archaea;Euryarchaeota;Methanopyri;Methanopyrales;Methanopyraceae;	100	14.9	6	6	6	0	0
Archaea;Euryarchaeota;Methanopyri;Methanopyrales;Methanopyraceae;Methanopyrus;	100	14.9	6	6	6	0	0
Archaea;Euryarchaeota;Thermococci;	90.3	14.9	239	236	213	23	3
Archaea;Euryarchaeota;Thermococci;Thermococcales;	90.3	14.9	239	236	213	23	3
Archaea;Euryarchaeota;Thermococci;Thermococcales;Thermococcaceae;	90.3	14.9	239	236	213	23	3
Archaea;Euryarchaeota;Thermococci;Thermococcales;Thermococcaceae;Palaeococcus;	100	14.9	9	9	9	0	0
Archaea;Euryarchaeota;Thermococci;Thermococcales;Thermococcaceae;Pyrococcus;	96	14.9	25	25	24	1	0
Archaea;Euryarchaeota;Thermococci;Thermococcales;Thermococcaceae;Thermococcus;	89.1	14.9	203	201	179	22	2
Archaea;Euryarchaeota;Thermoplasmata;	96.1	15	3235	3212	3086	126	23
Archaea;Euryarchaeota;Thermoplasmata;Thermoplasmatales;	96.1	15	3235	3212	3086	126	23
Archaea;Euryarchaeota;Thermoplasmata;Thermoplasmatales;20c-4;	58.7	14.9	63	63	37	26	0
Archaea;Euryarchaeota;Thermoplasmata;Thermoplasmatales;2B5;	100	14.9	4	4	4	0	0
Archaea;Euryarchaeota;Thermoplasmata;Thermoplasmatales;A10;	92.6	14.9	27	27	25	2	0
Archaea;Euryarchaeota;Thermoplasmata;Thermoplasmatales;AMOS1A-4113-D04;	93.4	14.9	61	61	57	4	0
Archaea;Euryarchaeota;Thermoplasmata;Thermoplasmatales;AMOS4A-452-E11;	100	14.9	2	2	2	0	0
Archaea;Euryarchaeota;Thermoplasmata;Thermoplasmatales;ANT06-05;	92	14.9	26	25	23	2	1
Archaea;Euryarchaeota;Thermoplasmata;Thermoplasmatales;ASC21;	97.6	14.9	82	82	80	2	0
Archaea;Euryarchaeota;Thermoplasmata;Thermoplasmatales;BSLdp215;	91.7	14.9	24	24	22	2	0
Archaea;Euryarchaeota;Thermoplasmata;Thermoplasmatales;CCA47;	96.7	14.9	125	123	119	4	2
Archaea;Euryarchaeota;Thermoplasmata;Thermoplasmatales;Deep Sea Hydrothermal Vent Gp 2(DHVEG-2);	100	14.9	38	38	38	0	0
Archaea;Euryarchaeota;Thermoplasmata;Thermoplasmatales;Deep Sea Hydrothermal Vent Gp 2(DHVEG-2);Candidatus Aciduliprofundum;	100	14.9	10	10	10	0	0
Archaea;Euryarchaeota;Thermoplasmata;Thermoplasmatales;F2apm1A36;	100	14.9	5	5	5	0	0
Archaea;Euryarchaeota;Thermoplasmata;Thermoplasmatales;Ferroplasmaceae;	100	14.9	91	90	90	0	1
Archaea;Euryarchaeota;Thermoplasmata;Thermoplasmatales;Ferroplasmaceae;Acidiplasma;	100	14.9	8	7	7	0	1
Archaea;Euryarchaeota;Thermoplasmata;Thermoplasmatales;Ferroplasmaceae;Ferroplasma;	100	14.9	57	57	57	0	0
Archaea;Euryarchaeota;Thermoplasmata;Thermoplasmatales;Ferroplasmaceae;uncultured;	100	14.9	21	21	21	0	0
Archaea;Euryarchaeota;Thermoplasmata;Thermoplasmatales;HO28S9A17;	100	14.9	3	3	3	0	0
Archaea;Euryarchaeota;Thermoplasmata;Thermoplasmatales;KTK 4A;	100	14.9	9	9	9	0	0
Archaea;Euryarchaeota;Thermoplasmata;Thermoplasmatales;Marine Benthic Group D and DHVEG-1;	97	15	1106	1101	1068	33	5
Archaea;Euryarchaeota;Thermoplasmata;Thermoplasmatales;Marine Group II;	96.7	15	701	693	670	23	8
Archaea;Euryarchaeota;Thermoplasmata;Thermoplasmatales;Marine Group III;	96.7	14.9	95	91	88	3	4
Archaea;Euryarchaeota;Thermoplasmata;Thermoplasmatales;MKCST-A3;	95.7	14.9	47	47	45	2	0
Archaea;Euryarchaeota;Thermoplasmata;Thermoplasmatales;Picrophilaceae;	100	14.9	2	2	2	0	0
Archaea;Euryarchaeota;Thermoplasmata;Thermoplasmatales;Picrophilaceae;Picrophilus;	100	14.9	2	2	2	0	0
Archaea;Euryarchaeota;Thermoplasmata;Thermoplasmatales;pMC2A24;	100	14.9	8	8	8	0	0
Archaea;Euryarchaeota;Thermoplasmata;Thermoplasmatales;Terrestrial Miscellaneous Gp(TMEG);	93.5	14.9	138	138	129	9	0
Archaea;Euryarchaeota;Thermoplasmata;Thermoplasmatales;Thermoplasmataceae;	96.6	14.9	90	89	86	3	1
Archaea;Euryarchaeota;Thermoplasmata;Thermoplasmatales;Thermoplasmataceae;Thermoplasma;	96.6	14.9	90	89	86	3	1
Archaea;Euryarchaeota;Thermoplasmata;Thermoplasmatales;Thermoplasmatales Incertae Sedis;	97.5	15	442	442	431	11	0
Archaea;Euryarchaeota;Thermoplasmata;Thermoplasmatales;Thermoplasmatales Incertae Sedis;Candidatus Methanogranum;	100	14.9	7	7	7	0	0
Archaea;Euryarchaeota;Thermoplasmata;Thermoplasmatales;Thermoplasmatales Incertae Sedis;Candidatus Methanomethylophilus;	95	14.9	100	100	95	5	0
Archaea;Euryarchaeota;Thermoplasmata;Thermoplasmatales;Thermoplasmatales Incertae Sedis;Candidatus Methanoplasma;	97.3	14.9	37	37	36	1	0
Archaea;Euryarchaeota;Thermoplasmata;Thermoplasmatales;Thermoplasmatales Incertae Sedis;Methanomassiliicoccus;	94.4	14.9	18	18	17	1	0
Archaea;Euryarchaeota;Thermoplasmata;Thermoplasmatales;Thermoplasmatales Incertae Sedis;Thermogymnomonas;	100	14.9	1	1	1	0	0
Archaea;Euryarchaeota;Thermoplasmata;Thermoplasmatales;Thermoplasmatales Incertae Sedis;uncultured;	98.6	14.9	278	278	274	4	0
Archaea;Euryarchaeota;Thermoplasmata;Thermoplasmatales;Thp-A-102;	100	14.9	2	2	2	0	0
Archaea;Euryarchaeota;Thermoplasmata;Thermoplasmatales;TWP7-38;	100	14.9	2	2	2	0	0
Archaea;Euryarchaeota;Thermoplasmata;Thermoplasmatales;uncultured;	100	14.9	2	2	2	0	0
Archaea;Euryarchaeota;Thermoplasmata;Thermoplasmatales;VC2.1 Arc6;	100	14.9	36	35	35	0	1
Archaea;Hadesarchaea;	91.4	14.9	327	326	298	28	1
Archaea;Korarchaeota;	94.4	14.9	54	54	51	3	0
Archaea;Korarchaeota;Korarchaeota Incertae Sedis;	94.4	14.9	54	54	51	3	0
Archaea;Korarchaeota;Korarchaeota Incertae Sedis;Unknown Order;	94.4	14.9	54	54	51	3	0
Archaea;Korarchaeota;Korarchaeota Incertae Sedis;Unknown Order;Unknown Family;	94.4	14.9	54	54	51	3	0
Archaea;Korarchaeota;Korarchaeota Incertae Sedis;Unknown Order;Unknown Family;Candidatus Korarchaeum;	94.4	14.9	54	54	51	3	0
Archaea;Lokiarchaeota;	92.4	15	1012	1003	927	76	9
Archaea;Marine Benthic Group E;	94.4	14.9	198	198	187	11	0
Archaea;Marine Hydrothermal Vent Group 1(MHVG-1);	100	14.9	12	12	12	0	0
Archaea;Marine Hydrothermal Vent Group 2(MHVG-2);	50	14.9	2	2	1	1	0
Archaea;Marine Hydrothermal Vent Group(MHVG);	93.9	14.9	91	82	77	5	9
Archaea;Miscellaneous Euryarchaeotic Group(MEG);	49.2	14.9	61	59	29	30	2
Archaea;MSBL1;	93.9	14.9	66	66	62	4	0
Archaea;Nanoarchaeota;	2.7	14.9	38	37	1	36	1
Archaea;Nanoarchaeota;Nanoarchaeota Incertae Sedis;	2.7	14.9	38	37	1	36	1
Archaea;Nanoarchaeota;Nanoarchaeota Incertae Sedis;Unknown Order;	2.7	14.9	38	37	1	36	1
Archaea;Nanoarchaeota;Nanoarchaeota Incertae Sedis;Unknown Order;Unknown Family;	2.7	14.9	38	37	1	36	1
Archaea;Nanoarchaeota;Nanoarchaeota Incertae Sedis;Unknown Order;Unknown Family;Nanoarchaeum;	2.7	14.9	38	37	1	36	1
Archaea;Nanohaloarchaeota;	76.9	14.9	26	26	20	6	0
Archaea;Parvarchaeota;	68.8	14.9	16	16	11	5	0
Archaea;Parvarchaeota;Parvarchaeota Incertae Sedis;	0	0	5	5	0	5	0
Archaea;Parvarchaeota;Parvarchaeota Incertae Sedis;Unknown Order;	0	0	5	5	0	5	0
Archaea;Parvarchaeota;Parvarchaeota Incertae Sedis;Unknown Order;Unknown Family;	0	0	5	5	0	5	0
Archaea;Parvarchaeota;Parvarchaeota Incertae Sedis;Unknown Order;Unknown Family;Candidatus Micrarchaeum;	0	0	5	5	0	5	0
Archaea;pCIRA-13;	100	14.9	2	2	2	0	0
Archaea;pMC2A209;	60	14.9	5	5	3	2	0
Archaea;Thaumarchaeota;	96.5	15	4952	4902	4729	173	50
Archaea;Thaumarchaeota;AK31;	91.1	14.9	45	45	41	4	0
Archaea;Thaumarchaeota;AK56;	88.9	14.9	10	9	8	1	1
Archaea;Thaumarchaeota;AK59;	95.9	14.9	50	49	47	2	1
Archaea;Thaumarchaeota;AS48;	100	14.9	2	2	2	0	0
Archaea;Thaumarchaeota;D-F10;	100	14.9	12	12	12	0	0
Archaea;Thaumarchaeota;FHMa11 terrestrial group;	96.5	14.9	230	228	220	8	2
Archaea;Thaumarchaeota;FS243A-60;	100	14.9	9	9	9	0	0
Archaea;Thaumarchaeota;Group C3;	98.3	14.9	296	292	287	5	4
Archaea;Thaumarchaeota;Marine Benthic Group A;	98	14.9	104	100	98	2	4
Archaea;Thaumarchaeota;Marine Group I;	97.1	15	3344	3313	3216	97	31
Archaea;Thaumarchaeota;Marine Group I;Cenarchaeales;	96.7	14.9	30	30	29	1	0
Archaea;Thaumarchaeota;Marine Group I;Cenarchaeales;Cenarchaeaceae;	96.7	14.9	30	30	29	1	0
Archaea;Thaumarchaeota;Marine Group I;Cenarchaeales;Cenarchaeaceae;Cenarchaeum;	96.7	14.9	30	30	29	1	0
Archaea;Thaumarchaeota;Marine Group I;Unknown Order;	96.6	15	1925	1911	1846	65	14
Archaea;Thaumarchaeota;Marine Group I;Unknown Order;Unknown Family;	96.6	15	1925	1911	1846	65	14
Archaea;Thaumarchaeota;Marine Group I;Unknown Order;Unknown Family;Candidatus Nitrosoarchaeum;	98.1	14.9	160	157	154	3	3
Archaea;Thaumarchaeota;Marine Group I;Unknown Order;Unknown Family;Candidatus Nitrosopelagicus;	100	14.9	31	29	29	0	2
Archaea;Thaumarchaeota;Marine Group I;Unknown Order;Unknown Family;Candidatus Nitrosopumilus;	96.4	15	1734	1725	1663	62	9
Archaea;Thaumarchaeota;OPPD003;	100	14.9	6	6	6	0	0
Archaea;Thaumarchaeota;Papm3A43;	100	14.9	2	2	2	0	0
Archaea;Thaumarchaeota;pSL12;	100	14.9	9	9	9	0	0
Archaea;Thaumarchaeota;Soil Crenarchaeotic Group(SCG);	93.3	15	678	673	628	45	5
Archaea;Thaumarchaeota;Soil Crenarchaeotic Group(SCG);Unknown Order;	88.5	14.9	236	234	207	27	2
Archaea;Thaumarchaeota;Soil Crenarchaeotic Group(SCG);Unknown Order;Unknown Family;	88.5	14.9	236	234	207	27	2
Archaea;Thaumarchaeota;Soil Crenarchaeotic Group(SCG);Unknown Order;Unknown Family;Candidatus Nitrososphaera;	88.5	14.9	236	234	207	27	2
Archaea;Thaumarchaeota;South African Gold Mine Gp 1(SAGMCG-1);	94.4	14.9	126	124	117	7	2
Archaea;Thaumarchaeota;South African Gold Mine Gp 1(SAGMCG-1);Unknown Order;	92.3	14.9	13	13	12	1	0
Archaea;Thaumarchaeota;South African Gold Mine Gp 1(SAGMCG-1);Unknown Order;Unknown Family;	92.3	14.9	13	13	12	1	0
Archaea;Thaumarchaeota;South African Gold Mine Gp 1(SAGMCG-1);Unknown Order;Unknown Family;Candidatus Nitrosotalea;	92.3	14.9	13	13	12	1	0
Archaea;Thaumarchaeota;Thaumarchaeota Incertae Sedis;	90.9	14.9	11	11	10	1	0
Archaea;Thaumarchaeota;Thaumarchaeota Incertae Sedis;Unknown Order;	90.9	14.9	11	11	10	1	0
Archaea;Thaumarchaeota;Thaumarchaeota Incertae Sedis;Unknown Order;Unknown Family;	90.9	14.9	11	11	10	1	0
Archaea;Thaumarchaeota;Thaumarchaeota Incertae Sedis;Unknown Order;Unknown Family;Candidatus Nitrosocaldus;	90.9	14.9	11	11	10	1	0
Archaea;Thaumarchaeota;TOTO-A6-15;	100	14.9	3	3	3	0	0
Archaea;Thaumarchaeota;uncultured;	100	14.9	4	4	4	0	0
Archaea;Thaumarchaeota;YS18As63;	50	14.9	2	2	1	1	0
Archaea;Thaumarchaeota;Z273FA48;	100	14.9	3	3	3	0	0
Archaea;TVG8AR30;	100	14.9	2	2	2	0	0
Archaea;Woesearchaeota (DHVEG-6);	89.6	14.9	520	481	431	50	39
Archaea;WSA2;	92.2	14.9	221	217	200	17	4
Archaea;WSA2;014H09-A-SD-P15;	100	14.9	13	13	13	0	0
Archaea;WSA2;059A02-A-SD-P93;	100	14.9	8	8	8	0	0
Archaea;WSA2;19c-33;	90	14.9	10	10	9	1	0
Archaea;WSA2;20a-9;	88.3	14.9	80	77	68	9	3
Archaea;WSA2;Fe-A-9;	100	14.9	5	5	5	0	0
Archaea;WSA2;Kazan-3A-21;	100	14.9	7	7	7	0	0
Archaea;WSA2;WCHA1-57;	91.5	14.9	83	82	75	7	1
Archaea;WSA2;Z7ME43;	100	14.9	8	8	8	0	0
Performance of the primer pairs was evaluated using TestPrime 1.0. implemented on the Silva database (https://www.arb-silva.de/search/testprime/). . Coverage = (matches/eligible)*100, Specificity = 100 - (outgroup matches/outgroup matchable)*100, Accession = number of sequences in the taxonomic path, Eligible = number of tegions with sequence data at the position of the primer pair, Mismatch = nu…
