# Supplementary material for: Unexplored Archaeal Diversity in the Great Ape Gut Microbiome
Source: mSphere. 2017 Feb 22;2(1):e00026-17. doi: 10.1128/mSphere.00026-17 (PMC5322346; doi:10.1128/mSphere.00026-17)
Supplement: DATA SET S2 [file sph002172239sd2.xlsx]

## Sheet: Sheet1
Dataset S2. Archaea read counts pre- and post-filtering for each individual
Sample ID	Species	Total quality filtered reads	% chimeras	# of reads after chimeras removed	% singletons*	# of reads after chimeras and singletons* removed	% unassigned	% Bacteria	Final read counts
Satu	Orangutan	8322	0.1186	7335	0.0175	7207	0.0133	0.0001	7110
Remy	Orangutan	15674	0.118	13825	0.025	13479	0.016	0	13263
Pongo	Orangutan	26143	0.1324	22682	0.0221	22180	0.0109	0.1767	18019
Miri	Orangutan	29964	0.1249	26221	0.0149	25830	0.027	0.0002	25127
Dumali	Orangutan	40339	0.0834	36976	0.0113	36558	0.0217	0.0135	35272
Chantek	Orangutan	10304	0.0393	9899	0.0085	9815	0.0121	0.0002	9694
Blaze	Orangutan	14853	0.0413	14240	0.0066	14146	0.018	0	13892
Biji	Orangutan	4255	0.0573	4011	0.016	3947	0.0165	0.0013	3877
Benny	Orangutan	28689	0.0454	27387	0.0085	27153	0.0243	0.0003	26484
Alan	Orangutan	51043	0.0685	47547	0.0066	47234	0.016	0	46477
C7	Human	42793	0.0175	42046	0.0043	41866	0.0039	0.0518	39536
C2	Human	73491	0.0082	72890	0.0034	72644	0.0023	0.0142	71445
C1	Human	40926	0.0351	39490	0.0095	39113	0.0075	0.1287	33787
B8	Human	36561	0.0769	33748	0.0095	33427	0.0066	0.2379	25256
B6	Human	54221	0.0321	52481	0.0059	52172	0.007	0.1677	43056
B4	Human	27715	0.0435	26510	0.0095	26258	0.0016	0.0387	25202
B1	Human	69321	0.0409	66485	0.0097	65839	0.008	0.0983	58839
A9	Human	67874	0.0052	67522	0.0022	67372	0.0006	0.0196	66016
A3	Human	11173	0.0019	11152	0.0004	11148	0.0007	0.0007	11132
A2	Human	37978	0.0072	37705	0.0016	37644	0.0042	0.0077	37196
CR8294	Gorilla	22080	0.0259	21509	0.0014	21478	0.0465	0.0003	20472
CR8082	Gorilla	69428	0.0015	69326	0.0006	69287	0.003	0	69081
CR7969	Gorilla	77844	0.0245	75940	0.0032	75697	0.0264	0.0885	66998
CR7900	Gorilla	60567	0.0205	59324	0.0016	59227	0.0516	0.0007	56130
CR7870	Gorilla	50632	0.0175	49746	0.0043	49530	0.0271	0.0076	47812
CR6970	Gorilla	35994	0.0129	35529	0.0041	35384	0.0163	0.0051	34626
CR6643	Gorilla	49394	0.0366	47585	0.012	47012	0.0212	0.0102	45534
CR6443	Gorilla	66611	0.0596	62641	0.0069	62210	0.0591	0.0002	58525
CR6435	Gorilla	28313	0.0248	27612	0.0069	27421	0.0325	0.0004	26521
CR5810	Gorilla	36119	0.0448	34502	0.0093	34181	0.041	0.0307	31727
CR3439	Gorilla	86581	0.1064	77367	0.0276	75231	0.0048	0.7183	20834
CR3375	Gorilla	65805	0.031	63768	0.0029	63584	0.0449	0.0014	60639
CR2143	Gorilla	48884	0.0115	48322	0.0112	47780	0.0014	0.0248	46529
CR2139	Gorilla	41340	0.0094	40952	0.0098	40549	0.0079	0.0002	40221
CR2134	Gorilla	29967	0.0145	29532	0.01	29238	0.0034	0.0243	28429
CR2130	Gorilla	42963	0.0016	42893	0.0034	42749	0.0015	0.0022	42594
CR2104	Gorilla	15752	0.0801	14490	0.0376	13945	0.0103	0.392	8334
CR2103	Gorilla	106928	0.0015	106771	0.0012	106642	0.0007	0.0073	105791
CR1443	Gorilla	38516	0.0403	36962	0.006	36742	0.0416	0.0001	35213
CR1435	Gorilla	69340	0.0884	63213	0.0033	63004	0.0403	0.0008	60420
2288	Chimp	62209	0.0221	60835	0.0008	60785	0.0285	0.0001	59044
2277	Chimp	15733	0.0242	15352	0.0016	15328	0.0313	0	14848
1814	Chimp	21660	0.0163	21306	0.0006	21293	0.0307	0.0002	20635
1780	Chimp	39807	0.0181	39087	0.0009	39052	0.0372	0	37600
1504	Chimp	47213	0.0118	46658	0.001	46611	0.0351	0	44976
1500	Chimp	17850	0.0091	17688	0.0016	17660	0.0246	0.0001	17223
1489	Chimp	25256	0.0154	24866	0.0031	24790	0.0415	0.0001	23759
1476	Chimp	48732	0.0159	47958	0.0012	47901	0.0471	0	45643
1438	Chimp	32765	0.0282	31842	0.0008	31815	0.0296	0.0003	30864
1198	Chimp	16782	0.0386	16135	0.0011	16118	0.038	0.0001	15503
1063	Chimp	59683	0.0239	58258	0.0007	58219	0.0278	0	56603
1043	Chimp	54950	0.0287	53371	0.0036	53181	0.041	0	51002
831	Chimp	63165	0.0291	61328	0.0027	61163	0.0411	0	58644
764	Chimp	27331	0.0255	26634	0.0011	26605	0.0229	0.0001	25994
745	Chimp	8415	0.0453	8034	0.0015	8022	0.0178	0.0007	7873
mmBB067	Bonobo	24246	0.0174	23825	0.0018	23782	0.0352	0.0002	22939
mmBB026	Bonobo	71770	0.0147	70716	0.0013	70626	0.0343	0	68199
mmBB003	Bonobo	44841	0.0106	44367	0.001	44322	0.0419	0	42463
KSG2928	Bonobo	39743	0.0467	37886	0.0025	37792	0.041	0.0001	36239
KSG2899	Bonobo	20394	0.0314	19754	0.0013	19729	0.0301	0	19136
KSG2896	Bonobo	69538	0.0204	68118	0.0008	68063	0.0344	0	65718
KSG2891	Bonobo	65383	0.0233	63862	0.0004	63835	0.0423	0	61134
KSG2879	Bonobo	19473	0.0231	19023	0.0013	18999	0.0233	0.0002	18553
KSG2876	Bonobo	38216	0.0189	37495	0.0039	37350	0.0207	0.0084	36262
KSG0684	Bonobo	58960	0.0138	58145	0.0009	58095	0.0323	0	56220
KSG0682	Bonobo	28615	0.0197	28052	0.002	27997	0.029	0	27185
KSG0681	Bonobo	79221	0.0151	78028	0.0009	77961	0.0203	0	76376
KSG0670	Bonobo	61506	0.0373	59212	0.003	59035	0.0306	0.0002	57218
KSG0665	Bonobo	44510	0.014	43888	0.0018	43808	0.0317	0.0002	42413
KSG0661	Bonobo	30310	0.0019	30253	0.0008	30229	0.0189	0.0002	29650
KSG0649	Bonobo	45020	0.0318	43589	0.0032	43451	0.0312	0.0001	42093
CR8170	Bonobo	27748	0.0108	27447	0.0029	27368	0.0213	0	26784
CR8141	Bonobo	23563	0.0007	23547	0.0002	23543	0.0014	0.0001	23508
Singletons* = All OTUs with less than 10 reads were removed
