# Supplementary material for: Unexplored Archaeal Diversity in the Great Ape Gut Microbiome
Source: mSphere. 2017 Feb 22;2(1):e00026-17. doi: 10.1128/mSphere.00026-17 (PMC5322346; doi:10.1128/mSphere.00026-17)
Supplement: DATA SET S3 [file sph002172239sd3.xlsx]

## Sheet: Sheet1
Dataset S3. Numbers of archaeal reads and OTUs detected with the universal and archaea-specific primer pairs.
Sample ID	Species	Age	Sex	Source for 16S V4 universal primer datasets	Geographic location of host	Total number of reads with universal primers	Number archaeal reads with universal primers	Number of archaeal otus with universal primers	Number of archaeal otus with archaea primers @ column E read depth	Percent OTUs captured with universal primers/ archaea primers @ column D read depth
Dumali	Pongo pygmaeus	8	M	This study	Atlanta Zoo, USA	34276	526	8	53	15.0943
Miri	Pongo pygmaeus	22	F	This study	Atlanta Zoo, USA	29888	156	6	33	18.1818
Chantek	Pongo pygmaeus	37	M	This study	Atlanta Zoo, USA	25854	445	9	50	18
Remy	Pongo pygmaeus	4	M	This study	Atlanta Zoo, USA	23995	563	9	68	13.2353
Blaze	Pongo pygmaeus	18	F	This study	Atlanta Zoo, USA	23770	166	6	38	15.7895
Alan	Pongo pygmaeus	43	M	This study	Atlanta Zoo, USA	22772	454	8	43	18.6047
Pongo	Pongo pygmaeus	2	M	This study	Atlanta Zoo, USA	18814	45	5	10	50
Benny	Pongo pygmaeus	35	M	This study	Atlanta Zoo, USA	12432	65	6	21	28.5714
B6	Homo sapien	34	M	This study	USA	58285	157	2	4	50
A9	Homo sapien	50	M	This study	USA	49873	185	1	2	50
C2	Homo sapien	44	F	This study	USA	42929	251	1	3	33.3333
A3	Homo sapien	45	M	This study	USA	42468	1637	1	19	5.26316
A2	Homo sapien	45	M	This study	USA	42039	439	1	17	5.88235
C7	Homo sapien	27	M	This study	USA	35279	24	1	2	50
C1	Homo sapien	25	M	This study	USA	32372	0	0	0	NA
B1	Homo sapien	37	M	This study	USA	14146	0	0	0	NA
B8	Homo sapien	42	M	This study	USA	11785	19	1	4	25
B4	Homo sapien	25	M	This study	USA	6622	9	1	3	33.3333
CR8294	Gorilla gorilla	unknown	unknown	Moeller et al. 2014	Cameroon	46274	409	7	19	36.8421
CR2103	Gorilla gorilla	unknown	unknown	Moeller et al. 2014	Cameroon	46130	115	4	11	36.3636
CR7900	Gorilla gorilla	unknown	unknown	Moeller et al. 2014	Cameroon	40151	522	8	22	36.3636
CR7969	Gorilla gorilla	unknown	unknown	Moeller et al. 2014	Cameroon	39859	20	2	6	33.3333
CR1435	Gorilla gorilla	unknown	unknown	Moeller et al. 2014	Cameroon	38640	231	4	20	20
CR2130	Gorilla gorilla	unknown	unknown	Moeller et al. 2014	Cameroon	37282	361	6	28	21.4286
CR6443	Gorilla gorilla	unknown	unknown	Moeller et al. 2014	Cameroon	35975	192	8	36	22.2222
CR1443	Gorilla gorilla	unknown	unknown	Moeller et al. 2014	Cameroon	34324	458	8	47	17.0213
CR6643	Gorilla gorilla	unknown	unknown	Moeller et al. 2014	Cameroon	31612	155	10	33	30.303
CR6970	Gorilla gorilla	unknown	unknown	Moeller et al. 2014	Cameroon	30695	33	5	13	38.4615
CR5810	Gorilla gorilla	unknown	unknown	Moeller et al. 2014	Cameroon	30553	24	4	8	50
CR3439	Gorilla gorilla	unknown	unknown	Moeller et al. 2014	Cameroon	29577	2	2	0	NA
CR2134	Gorilla gorilla	unknown	unknown	Moeller et al. 2014	Cameroon	28795	43	2	17	11.7647
CR3375	Gorilla gorilla	unknown	unknown	Moeller et al. 2014	Cameroon	28388	39	5	12	41.6667
CR2104	Gorilla gorilla	unknown	unknown	Moeller et al. 2014	Cameroon	24885	20	1	4	25
CR7870	Gorilla gorilla	unknown	unknown	Moeller et al. 2014	Cameroon	23926	28	4	11	36.3636
CR2143	Gorilla gorilla	unknown	unknown	Moeller et al. 2014	Cameroon	23679	24	1	12	8.33333
CR8082	Gorilla gorilla	unknown	unknown	Moeller et al. 2014	Cameroon	23597	111	6	9	66.6667
CR6435	Gorilla gorilla	unknown	unknown	Moeller et al. 2014	Cameroon	22678	114	8	36	22.2222
CR2139	Gorilla gorilla	unknown	unknown	Moeller et al. 2014	Cameroon	2221	9	2	5	40
1489	Pan troglodytes	Adult	F	Moeller et al. 2014	Tanzania	211042	6158	16	63	25.3968
1476	Pan troglodytes	Adult	F	Moeller et al. 2014	Tanzania	209512	5345	12	74	16.2162
1504	Pan troglodytes	Adolescent	M	Moeller et al. 2014	Tanzania	166975	4192	14	52	26.9231
1063	Pan troglodytes	Adult	M	Moeller et al. 2014	Tanzania	150462	1152	6	22	27.2727
1500	Pan troglodytes	Juvenile	M	Moeller et al. 2014	Tanzania	145864	4728	11	55	20
764	Pan troglodytes	Adolescent	F	Moeller et al. 2014	Tanzania	102358	5923	13	47	27.6596
1043	Pan troglodytes	Adult	F	Moeller et al. 2014	Tanzania	101993	4162	15	72	20.8333
1198	Pan troglodytes	Adult	F	Moeller et al. 2014	Tanzania	78414	4832	14	48	29.1667
1438	Pan troglodytes	Juvenile	F	Moeller et al. 2014	Tanzania	78062	3500	12	57	21.0526
831	Pan troglodytes	Elderly	F	Moeller et al. 2014	Tanzania	76688	2226	7	61	11.4754
2288	Pan troglodytes	Adolescent	F	Moeller et al. 2014	Tanzania	6289	377	6	18	33.3333
1814	Pan troglodytes	Adult	F	Moeller et al. 2014	Tanzania	5795	73	3	7	42.8571
1780	Pan troglodytes	Elderly	M	Moeller et al. 2014	Tanzania	5607	260	5	15	33.3333
2277	Pan troglodytes	Adolescent	F	Moeller et al. 2014	Tanzania	4094	232	7	13	53.8462
CR8141	Pan paniscus	unknown	unknown	Moeller et al. 2014	DR Congo	42698	5653	10	25	40
KSG0665	Pan paniscus	unknown	unknown	Moeller et al. 2014	DR Congo	38787	702	6	35	17.1429
KSG2928	Pan paniscus	unknown	unknown	Moeller et al. 2014	DR Congo	37103	61	4	15	26.6667
KSG2891	Pan paniscus	unknown	unknown	Moeller et al. 2014	DR Congo	33848	413	7	11	63.6364
KSG0684	Pan paniscus	unknown	unknown	Moeller et al. 2014	DR Congo	33279	250	3	13	23.0769
CR8170	Pan paniscus	unknown	unknown	Moeller et al. 2014	DR Congo	30488	168	4	11	36.3636
KSG0661	Pan paniscus	unknown	unknown	Moeller et al. 2014	DR Congo	30173	227	3	11	27.2727
KSG2899	Pan paniscus	unknown	unknown	Moeller et al. 2014	DR Congo	26342	637	6	22	27.2727
KSG2879	Pan paniscus	unknown	unknown	Moeller et al. 2014	DR Congo	24446	493	5	21	23.8095
mmBB026	Pan paniscus	unknown	unknown	Moeller et al. 2014	DR Congo	23309	510	4	19	21.0526
mmBB003	Pan paniscus	unknown	unknown	Moeller et al. 2014	DR Congo	20634	555	5	26	19.2308
KSG2896	Pan paniscus	unknown	unknown	Moeller et al. 2014	DR Congo	20577	321	4	16	25
KSG0681	Pan paniscus	unknown	unknown	Moeller et al. 2014	DR Congo	20361	530	5	29	17.2414
KSG0649	Pan paniscus	unknown	unknown	Moeller et al. 2014	DR Congo	17696	71	4	14	28.5714
KSG0670	Pan paniscus	unknown	unknown	Moeller et al. 2014	DR Congo	17346	310	6	30	20
mmBB067	Pan paniscus	unknown	unknown	Moeller et al. 2014	DR Congo	10599	180	4	16	25
KSG0682	Pan paniscus	unknown	unknown	Moeller et al. 2014	DR Congo	10300	402	5	36	13.8889
KSG2876	Pan paniscus	unknown	unknown	Moeller et al. 2014	DR Congo	7090	64	3	5	60
Total numbers of archaeal reads and 97% OTUs in each sample detected with universal primer pair 515F/806R were counted at original read depths (i.e., before rarefraction). Read depths obtained with archaea-specific primers were rarefied to the number of archaeal reads obtained with universal primers (Column G) prior to computing total numbers of OTUs (Column J) and the percent detected with unive…
