# Supplementary material for: Unexplored Archaeal Diversity in the Great Ape Gut Microbiome
Source: mSphere. 2017 Feb 22;2(1):e00026-17. doi: 10.1128/mSphere.00026-17 (PMC5322346; doi:10.1128/mSphere.00026-17)
Supplement: DATA SET S4 [file sph002172239sd4.xlsx]

## Sheet: Sheet1
	Dataset S4. Prevalence of archaeal OTUs in the great ape gut microbiomes.
		Orangutans		Gorilla		Bonobo		Chimps		Humans
	#OTU ID	% Mean relative abundance	% Individuals	% Mean relative abundance	% Individuals	% Mean relative abundance	% Individuals	% Mean relative abundance	% Individuals	% Mean relative abundance	% Individuals
	New.ReferenceOTU30	0.0481571	1	0.404455	1	0.438528	1	0.418267	1	0.61135	1
	New.ReferenceOTU19	0.0820571	1	0.14507	1	0.139261	1	0.0315067	1	0.2553	1
	New.ReferenceOTU112	0.255729	1	0.02859	0.95	0.263856	1	0.450687	1	0.01307	1
	New.ReferenceOTU64	0.00727143	1	0.008235	1	0.0170889	1	0.0234933	1	0.0027	0.9
	New.ReferenceOTU85	0.0042	1	0.000695	0.9	0.00718333	1	0.00924	1	0.0009	0.9
	New.ReferenceOTU116	0.00314286	1	0.00048	0.75	0.0052	0.94	0.00860667	1	0.0007	0.9
	New.ReferenceOTU84	0.209871	1	0.00112	0.55	0.000183333	0.61	0.000166667	0.47	0.08947	0.9
	New.ReferenceOTU93	0.0021	0.86	0.01999	1	0.00910556	0.83	0.00210667	0.93	0.00042	0.9
	New.ReferenceOTU133	0.0421857	1	0.015735	1	0.0123389	0.89	0.0026	0.87	0.00398	0.8
	New.ReferenceOTU76	0.0212	1	0.018855	1	0.00025	0.83	0.00120667	0.87	0.00123	0.8
	New.ReferenceOTU61	0.000585714	1	0.000535	0.9	0.00335556	1	0.00536667	1	0.00052	0.8
	New.ReferenceOTU104	0.000171429	1	0.00022	0.7	0.00348333	1	0.00195333	1	0.00017	0.8
	New.ReferenceOTU152	0.000542857	0.86	0.000325	0.75	0.0027	1	0.00442667	1	0.00033	0.8
	New.ReferenceOTU39	0	0	0	0	0	0	0	0	0.00029	0.8
	New.ReferenceOTU121	0.0818571	1	0.00228	0.95	0.000383333	0.44	0.000666667	0.6	0.00342	0.7
	New.ReferenceOTU139	0.00122857	1	9.5e-05	0.55	0.00131111	1	0.00107333	1	0.00021	0.7
	New.ReferenceOTU118	0.00248571	0.86	0.008905	1	0.00314444	0.67	0.000686667	0.8	0.00083	0.7
	New.ReferenceOTU14	0.0003	0.86	0.001055	0.95	0.00669444	1	0.00348667	1	0.00022	0.7
	New.CleanUp.ReferenceOTU16526	0.00242857	0.86	0.00023	0.55	0.00150556	0.94	0.00102667	1	0.00054	0.7
	New.CleanUp.ReferenceOTU5321	0	0	5e-06	0.05	2.22222e-05	0.17	0	0	0.00016	0.7
	New.ReferenceOTU20	0.0153143	1	0.00873	0.95	3.33333e-05	0.28	0.00489333	0.93	0.00013	0.6
	New.ReferenceOTU4	0.0333429	1	0.00044	0.6	4.44444e-05	0.33	0.00392667	0.93	0.00018	0.6
	New.ReferenceOTU15	0.0110571	1	0.014025	1	0.00293889	0.44	0.000553333	0.6	0.00029	0.5
	New.ReferenceOTU109	0.00538571	1	0.000125	0.4	0.00110556	0.89	0.000953333	1	0.00025	0.5
	New.ReferenceOTU108	0.000328571	0.86	4e-05	0.3	0.000461111	0.94	0.000306667	0.93	0.00011	0.5
	New.ReferenceOTU33	0.00311429	1	0.019855	1	0.00666667	0.56	0.000966667	0.6	9e-05	0.4
	New.ReferenceOTU58	0.00238571	1	0.005545	1	0.00371667	0.5	0.000746667	0.47	0.00044	0.4
	New.ReferenceOTU17	0.0018	1	0.003225	0.95	0.000133333	0.39	8.66667e-05	0.4	0.00017	0.4
	New.ReferenceOTU66	0.00164286	1	0.000305	0.8	0.000577778	0.39	0.000166667	0.4	0.00012	0.4
	New.CleanUp.ReferenceOTU16679	5.71429e-05	0.43	8.5e-05	0.45	1.66667e-05	0.17	2.66667e-05	0.27	6e-05	0.4
	New.CleanUp.ReferenceOTU4993	5.71429e-05	0.29	2e-05	0.15	7.77778e-05	0.61	8.66667e-05	0.53	5e-05	0.4
	New.ReferenceOTU111	2.85714e-05	0.14	0.00138	0.7	0.00168889	0.94	0.00048	0.47	6e-05	0.4
	New.ReferenceOTU8	1.42857e-05	0.14	0.00172	0.15	2.22222e-05	0.06	0	0	0.00059	0.4
	New.CleanUp.ReferenceOTU18785	0	0	0	0	0	0	0	0	5e-05	0.4
	New.CleanUp.ReferenceOTU15915	0	0	0	0	0	0	0	0	8e-05	0.4
	New.ReferenceOTU28	0.00204286	1	0.003275	1	5.55556e-06	0.06	3.33333e-05	0.27	4e-05	0.3
	New.ReferenceOTU1	0.0053	1	0.001025	0.75	0.00327778	0.89	0.000853333	0.87	4e-05	0.3
	New.CleanUp.ReferenceOTU12116	0.000842857	1	1e-05	0.1	0	0	6.66667e-06	0.07	6e-05	0.3
	New.ReferenceOTU36	0.0024	0.86	0.00083	0.6	0.00410556	0.94	0.00160667	1	6e-05	0.3
	New.ReferenceOTU74	0.00154286	0.71	4.5e-05	0.15	0.00106111	0.78	0.0008	1	9e-05	0.3
	New.CleanUp.ReferenceOTU12218	7.14286e-05	0.57	6e-05	0.3	1.66667e-05	0.17	1.33333e-05	0.07	3e-05	0.3
	New.ReferenceOTU135	5.71429e-05	0.43	0.017675	1	0.00215556	0.44	5.33333e-05	0.27	6e-05	0.3
	New.ReferenceOTU128	5.71429e-05	0.29	0.12866	0.95	0.0253222	0.89	0.00226	0.6	9e-05	0.3
	New.CleanUp.ReferenceOTU7157	5.71429e-05	0.29	0.000395	0.95	0.000461111	0.44	0.000126667	0.53	7e-05	0.3
	New.CleanUp.ReferenceOTU4155	0	0	1e-05	0.1	2.77778e-05	0.22	0	0	5e-05	0.3
	New.CleanUp.ReferenceOTU7805	0	0	0	0	0	0	0	0	8e-05	0.3
	New.ReferenceOTU43	0.000385714	1	0.007565	0.95	0.000955556	0.33	0.000253333	0.47	7e-05	0.2
	New.ReferenceOTU24	0.0138714	1	0.00084	0.8	0.00177778	0.39	0.000426667	0.47	5e-05	0.2
	New.ReferenceOTU102	0.00887143	1	0.00056	0.8	0.000505556	0.39	1.33333e-05	0.13	0.00039	0.2
	New.CleanUp.ReferenceOTU14786	0.000571429	1	0.000585	0.75	0.000188889	0.5	0.000273333	0.8	3e-05	0.2
	New.ReferenceOTU103	0.00784286	1	0.000705	0.75	0.00169444	0.44	6e-05	0.27	0.00309	0.2
	New.ReferenceOTU91	0.00934286	1	2.5e-05	0.2	5.55556e-06	0.06	6.66667e-06	0.07	0.00414	0.2
	New.ReferenceOTU117	0.00298571	1	1e-05	0.1	1.66667e-05	0.11	1.33333e-05	0.13	2e-05	0.2
	New.CleanUp.ReferenceOTU4101	0.00215714	1	0	0	0	0	2e-05	0.07	2e-05	0.2
	New.ReferenceOTU31	0.000414286	0.86	0.001585	0.85	0.000461111	0.33	6.66667e-06	0.07	3e-05	0.2
	New.CleanUp.ReferenceOTU17920	0.00125714	0.71	0.000215	0.55	0	0	0.00014	0.53	3e-05	0.2
	New.CleanUp.ReferenceOTU7634	0.000485714	0.71	5e-06	0.05	1.66667e-05	0.17	5.33333e-05	0.4	2e-05	0.2
	New.CleanUp.ReferenceOTU3072	0.000128571	0.71	0	0	0	0	6.66667e-06	0.07	3e-05	0.2
	New.ReferenceOTU46	0.00111429	0.57	0.000145	0.55	0.000777778	0.89	0.00082	1	5e-05	0.2
	New.CleanUp.ReferenceOTU14909	7.14286e-05	0.43	5e-05	0.3	0.000133333	0.67	0.000206667	0.73	2e-05	0.2
	New.ReferenceOTU6	2.85714e-05	0.29	0.02323	0.95	1.66667e-05	0.17	6.66667e-06	0.07	4e-05	0.2
	New.ReferenceOTU147	4.28571e-05	0.29	0.000125	0.55	0.00085	0.39	2e-05	0.2	4e-05	0.2
	New.CleanUp.ReferenceOTU14185	2.85714e-05	0.29	1.5e-05	0.1	2.22222e-05	0.22	2e-05	0.2	2e-05	0.2
	New.CleanUp.ReferenceOTU2812	2.85714e-05	0.29	5e-06	0.05	2.22222e-05	0.22	4.66667e-05	0.4	2e-05	0.2
	New.ReferenceOTU37	1.42857e-05	0.14	0.00593	0.8	0.00597778	0.78	0.00126667	0.47	2e-05	0.2
	New.CleanUp.ReferenceOTU1403	1.42857e-05	0.14	0.00011	0.45	6.11111e-05	0.33	4.66667e-05	0.27	2e-05	0.2
	New.CleanUp.ReferenceOTU10111	1.42857e-05	0.14	2e-05	0.15	5e-05	0.28	9.33333e-05	0.6	2e-05	0.2
	New.CleanUp.ReferenceOTU15442	0	0	2e-05	0.2	0	0	0	0	3e-05	0.2
	New.CleanUp.ReferenceOTU13354	0	0	0	0	5.55556e-06	0.06	0	0	2e-05	0.2
	New.ReferenceOTU26	0.00832857	1	0.000155	0.5	0.000538889	0.33	8e-05	0.4	2e-05	0.1
	New.CleanUp.ReferenceOTU16088	0.000942857	1	0.0001	0.4	0.000638889	0.94	0.000306667	0.93	1e-05	0.1
	New.ReferenceOTU124	0.00481429	1	6e-05	0.4	1.66667e-05	0.11	3.33333e-05	0.27	1e-05	0.1
	New.ReferenceOTU81	0.00537143	1	5.5e-05	0.35	5.55556e-06	0.06	2e-05	0.2	1e-05	0.1
	New.CleanUp.ReferenceOTU12927	0.00728571	1	2e-05	0.15	8.88889e-05	0.22	6e-05	0.27	1e-05	0.1
	New.CleanUp.ReferenceOTU12570	0.00152857	1	0	0	0	0	6.66667e-06	0.07	2e-05	0.1
	New.ReferenceOTU54	0.006	1	0	0	0	0	0	0	0.00113	0.1
	New.CleanUp.ReferenceOTU7925	0.000242857	0.86	6e-05	0.5	3.33333e-05	0.17	7.33333e-05	0.4	1e-05	0.1
	New.CleanUp.ReferenceOTU9150	0.000242857	0.86	4.5e-05	0.4	0.000333333	0.78	0.000406667	1	1e-05	0.1
	New.CleanUp.ReferenceOTU14960	0.000742857	0.86	2e-05	0.15	5e-05	0.17	2e-05	0.2	1e-05	0.1
	New.CleanUp.ReferenceOTU9038	0.000114286	0.71	0.000155	0.55	1.66667e-05	0.17	3.33333e-05	0.27	1e-05	0.1
	New.CleanUp.ReferenceOTU15690	0.000171429	0.71	4e-05	0.35	0.000105556	0.33	0	0	1e-05	0.1
	New.CleanUp.ReferenceOTU7439	8.57143e-05	0.71	1.5e-05	0.15	7.77778e-05	0.56	6e-05	0.27	1e-05	0.1
	New.CleanUp.ReferenceOTU14279	0.00247143	0.71	1.5e-05	0.15	7.22222e-05	0.17	4e-05	0.13	1e-05	0.1
	New.CleanUp.ReferenceOTU1382	0.0006	0.71	5e-06	0.05	0.000105556	0.5	0.000266667	0.93	1e-05	0.1
	New.CleanUp.ReferenceOTU18560	0.000142857	0.71	0	0	6.66667e-05	0.39	7.33333e-05	0.53	1e-05	0.1
	New.CleanUp.ReferenceOTU10986	0.00432857	0.57	3e-05	0.15	6.11111e-05	0.39	2.66667e-05	0.07	1e-05	0.1
	New.ReferenceOTU38	0.000542857	0.57	1.5e-05	0.1	0.000405556	0.78	0.000313333	0.93	3e-05	0.1
	New.CleanUp.ReferenceOTU6467	7.14286e-05	0.57	0	0	0	0	1.33333e-05	0.07	1e-05	0.1
	New.CleanUp.ReferenceOTU10717	8.57143e-05	0.57	0	0	0	0	0	0	1e-05	0.1
	New.CleanUp.ReferenceOTU19840	7.14286e-05	0.43	6e-05	0.4	0.000122222	0.67	8.66667e-05	0.47	1e-05	0.1
	New.CleanUp.ReferenceOTU19380	0.000685714	0.43	5e-05	0.25	0	0	1.33333e-05	0.13	1e-05	0.1
	New.CleanUp.ReferenceOTU16791	8.57143e-05	0.43	5e-06	0.05	1.11111e-05	0.06	0	0	1e-05	0.1
	New.CleanUp.ReferenceOTU9906	7.14286e-05	0.43	0	0	0	0	0	0	2e-05	0.1
	New.CleanUp.ReferenceOTU2183	0.000114286	0.43	0	0	0	0	0	0	1e-05	0.1
	New.CleanUp.ReferenceOTU19838	0.000142857	0.43	0	0	0	0	0	0	1e-05	0.1
	New.ReferenceOTU110	2.85714e-05	0.29	0.005145	0.85	3.88889e-05	0.22	1.33333e-05	0.07	1e-05	0.1
	New.CleanUp.ReferenceOTU2660	2.85714e-05	0.29	0	0	0	0	0	0	0.00011	0.1
	New.ReferenceOTU70	1.42857e-05	0.14	0.00664	1	0	0	0	0	1e-05	0.1
	New.CleanUp.ReferenceOTU3545	1.42857e-05	0.14	2.5e-05	0.25	2.22222e-05	0.17	6.66667e-06	0.07	1e-05	0.1
	New.CleanUp.ReferenceOTU3849	1.42857e-05	0.14	2e-05	0.2	0	0	4.66667e-05	0.47	1e-05	0.1
	New.CleanUp.ReferenceOTU2711	1.42857e-05	0.14	1.5e-05	0.15	1.66667e-05	0.11	0	0	1e-05	0.1
	New.CleanUp.ReferenceOTU14777	1.42857e-05	0.14	1e-05	0.1	0	0	6.66667e-06	0.07	1e-05	0.1
	New.CleanUp.ReferenceOTU9383	2.85714e-05	0.14	5e-06	0.05	5.55556e-06	0.06	2.66667e-05	0.2	1e-05	0.1
	New.CleanUp.ReferenceOTU11103	1.42857e-05	0.14	5e-06	0.05	5.55556e-06	0.06	0	0	1e-05	0.1
	New.CleanUp.ReferenceOTU8276	1.42857e-05	0.14	0	0	0	0	0	0	7e-05	0.1
	New.CleanUp.ReferenceOTU5810	2.85714e-05	0.14	0	0	0	0	0	0	1e-05	0.1
	New.CleanUp.ReferenceOTU1423	0	0	0.00138	1	0.000155556	0.33	2.66667e-05	0.13	1e-05	0.1
	New.ReferenceOTU0	0	0	0.007865	1	1.66667e-05	0.17	0	0	1e-05	0.1
	New.ReferenceOTU125	0	0	0.00721	0.85	0	0	0	0	1e-05	0.1
	New.ReferenceOTU18	0	0	0.0008	0.55	0.000111111	0.17	1.33333e-05	0.07	1e-05	0.1
	New.CleanUp.ReferenceOTU15483	0	0	0.00018	0.5	8.88889e-05	0.22	1.33333e-05	0.07	1e-05	0.1
	New.CleanUp.ReferenceOTU17338	0	0	2.5e-05	0.25	1.11111e-05	0.11	9.33333e-05	0.67	1e-05	0.1
	New.CleanUp.ReferenceOTU14539	0	0	2.5e-05	0.25	2.22222e-05	0.11	0	0	1e-05	0.1
	New.CleanUp.ReferenceOTU16643	0	0	3e-05	0.2	1.66667e-05	0.06	0	0	1e-05	0.1
	New.CleanUp.ReferenceOTU15266	0	0	1e-05	0.1	1.11111e-05	0.11	2e-05	0.2	1e-05	0.1
	New.CleanUp.ReferenceOTU15679	0	0	1.5e-05	0.1	1.66667e-05	0.11	0	0	1e-05	0.1
	New.CleanUp.ReferenceOTU15095	0	0	0.000155	0.05	5.55556e-06	0.06	0	0	1e-05	0.1
	New.CleanUp.ReferenceOTU6827	0	0	1e-05	0.05	0	0	0	0	0.0006	0.1
	New.CleanUp.ReferenceOTU13436	0	0	3.5e-05	0.05	0	0	0	0	0.00015	0.1
	New.CleanUp.ReferenceOTU5747	0	0	0	0	0	0	0	0	7e-05	0.1
	New.CleanUp.ReferenceOTU13541	0.000271429	1	0.000225	0.7	0	0	3.33333e-05	0.13	0	0
	New.CleanUp.ReferenceOTU16284	0.000214286	1	5e-05	0.45	0.000105556	0.33	3.33333e-05	0.27	0	0
	New.CleanUp.ReferenceOTU5046	0.000357143	1	3e-05	0.2	5.55556e-06	0.06	6.66667e-06	0.07	0	0
	New.ReferenceOTU79	0.00142857	1	1.5e-05	0.15	0	0	6.66667e-06	0.07	0	0
	New.CleanUp.ReferenceOTU852	0.00441429	1	1e-05	0.1	0	0	6.66667e-06	0.07	0	0
	New.CleanUp.ReferenceOTU18026	0.000357143	1	5e-06	0.05	7.77778e-05	0.22	1.33333e-05	0.13	0	0
	New.CleanUp.ReferenceOTU7344	0.000257143	1	5e-06	0.05	0	0	6.66667e-06	0.07	0	0
	New.CleanUp.ReferenceOTU5473	0.00124286	1	5e-06	0.05	0	0	0	0	0	0
	New.CleanUp.ReferenceOTU11407	0.000457143	1	5e-06	0.05	0	0	0	0	0	0
	New.CleanUp.ReferenceOTU4726	0.00227143	1	0	0	0	0	2.66667e-05	0.13	0	0
	New.CleanUp.ReferenceOTU18735	0.0004	1	0	0	0	0	6.66667e-06	0.07	0	0
	New.ReferenceOTU95	0.000857143	1	0	0	0	0	0	0	0	0
	New.CleanUp.ReferenceOTU8981	0.000242857	1	0	0	0	0	0	0	0	0
	New.CleanUp.ReferenceOTU7899	0.000342857	1	0	0	0	0	0	0	0	0
	New.CleanUp.ReferenceOTU1535	0.00141429	0.86	0.00014	0.5	8.33333e-05	0.17	4.66667e-05	0.27	0	0
	New.CleanUp.ReferenceOTU8944	0.00187143	0.86	8.5e-05	0.4	0.000155556	0.44	0.000153333	0.4	0	0
	New.ReferenceOTU55	0.00362857	0.86	4.5e-05	0.25	1.66667e-05	0.11	6.66667e-05	0.4	0	0
	New.ReferenceOTU22	0.0003	0.86	1e-05	0.05	0.000311111	0.78	0.000726667	1	0	0
	New.ReferenceOTU80	0.000114286	0.86	5e-06	0.05	0	0	0	0	0	0
	New.CleanUp.ReferenceOTU20009	0.000242857	0.86	5e-06	0.05	0	0	0	0	0	0
	New.CleanUp.ReferenceOTU12665	0.00192857	0.86	5e-06	0.05	0	0	0	0	0	0
	New.CleanUp.ReferenceOTU19061	0.000414286	0.86	0	0	0	0	1.33333e-05	0.13	0	0
	New.CleanUp.ReferenceOTU6814	0.000257143	0.86	0	0	0	0	0	0	0	0
	New.CleanUp.ReferenceOTU4706	0.000128571	0.86	0	0	0	0	0	0	0	0
	New.CleanUp.ReferenceOTU3035	0.0004	0.86	0	0	0	0	0	0	0	0
	New.CleanUp.ReferenceOTU11735	0.000571429	0.86	0	0	0	0	0	0	0	0
	New.CleanUp.ReferenceOTU11395	0.000357143	0.86	0	0	0	0	0	0	0	0
	New.CleanUp.ReferenceOTU10704	0.000557143	0.86	0	0	0	0	0	0	0	0
	New.CleanUp.ReferenceOTU10496	0.000257143	0.86	0	0	0	0	0	0	0	0
	New.CleanUp.ReferenceOTU15163	0.000171429	0.71	0.000385	0.9	1.11111e-05	0.06	6.66667e-06	0.07	0	0
	New.CleanUp.ReferenceOTU3009	0.000271429	0.71	0.000535	0.75	4.44444e-05	0.33	0.00034	0.93	0	0
	New.ReferenceOTU101	0.000171429	0.71	1.5e-05	0.15	5e-05	0.11	6.66667e-06	0.07	0	0
	New.CleanUp.ReferenceOTU5051	0.000128571	0.71	3e-05	0.15	0	0	0	0	0	0
	New.CleanUp.ReferenceOTU16549	0.000171429	0.71	1e-05	0.1	0.000188889	0.67	0.00056	0.93	0	0
	New.ReferenceOTU42	0.000314286	0.71	1e-05	0.1	0	0	0	0	0	0
	New.CleanUp.ReferenceOTU6242	0.00105714	0.71	5e-06	0.05	6.11111e-05	0.28	2e-05	0.2	0	0
	New.CleanUp.ReferenceOTU5821	0.0003	0.71	5e-06	0.05	0	0	0	0	0	0
	New.CleanUp.ReferenceOTU7778	0.000328571	0.71	0	0	0	0	6.66667e-06	0.07	0	0
	New.CleanUp.ReferenceOTU17725	0.000114286	0.71	0	0	0	0	6.66667e-06	0.07	0	0
	New.CleanUp.ReferenceOTU11737	0.000185714	0.71	0	0	0	0	6.66667e-06	0.07	0	0
	New.CleanUp.ReferenceOTU7107	0.000128571	0.71	0	0	0	0	0	0	0	0
	New.CleanUp.ReferenceOTU320	0.0001	0.71	0	0	0	0	0	0	0	0
	New.CleanUp.ReferenceOTU2873	0.000185714	0.71	0	0	0	0	0	0	0	0
	New.CleanUp.ReferenceOTU18003	8.57143e-05	0.71	0	0	0	0	0	0	0	0
	New.CleanUp.ReferenceOTU17905	7.14286e-05	0.71	0	0	0	0	0	0	0	0
	New.CleanUp.ReferenceOTU11067	0.0002	0.71	0	0	0	0	0	0	0	0
	New.CleanUp.ReferenceOTU10133	0.000185714	0.71	0	0	0	0	0	0	0	0
	New.CleanUp.ReferenceOTU20349	0.000185714	0.57	0.000225	0.45	0	0	0.000213333	0.67	0	0
	New.CleanUp.ReferenceOTU3491	0.000157143	0.57	2.5e-05	0.2	0.000283333	0.83	0.000553333	0.93	0	0
	New.CleanUp.ReferenceOTU15891	7.14286e-05	0.57	1.5e-05	0.15	5.55556e-06	0.06	0	0	0	0
	New.CleanUp.ReferenceOTU4290	0.0001	0.57	1e-05	0.1	5.55556e-06	0.06	0	0	0	0
	New.CleanUp.ReferenceOTU18737	0.000114286	0.57	1e-05	0.1	0	0	6.66667e-06	0.07	0	0
	New.CleanUp.ReferenceOTU7368	8.57143e-05	0.57	5e-06	0.05	6.11111e-05	0.28	0	0	0	0
	New.ReferenceOTU97	0.00272857	0.57	5e-06	0.05	5.55556e-06	0.06	2.66667e-05	0.13	0	0
	New.CleanUp.ReferenceOTU9086	0.000114286	0.57	5e-06	0.05	0	0	6e-05	0.33	0	0
	New.CleanUp.ReferenceOTU12162	7.14286e-05	0.57	0	0	6.66667e-05	0.44	0.000146667	0.67	0	0
	New.CleanUp.ReferenceOTU10855	0.000271429	0.57	0	0	1.11111e-05	0.11	0	0	0	0
	New.CleanUp.ReferenceOTU12553	0.0001	0.57	0	0	0	0	6.66667e-06	0.07	0	0
	New.CleanUp.ReferenceOTU9559	0.0002	0.57	0	0	0	0	0	0	0	0
	New.CleanUp.ReferenceOTU8350	0.000114286	0.57	0	0	0	0	0	0	0	0
	New.CleanUp.ReferenceOTU7844	8.57143e-05	0.57	0	0	0	0	0	0	0	0
	New.CleanUp.ReferenceOTU7102	0.000271429	0.57	0	0	0	0	0	0	0	0
	New.CleanUp.ReferenceOTU6885	0.000157143	0.57	0	0	0	0	0	0	0	0
	New.CleanUp.ReferenceOTU6428	7.14286e-05	0.57	0	0	0	0	0	0	0	0
	New.CleanUp.ReferenceOTU5791	0.000185714	0.57	0	0	0	0	0	0	0	0
	New.CleanUp.ReferenceOTU4682	0.000114286	0.57	0	0	0	0	0	0	0	0
	New.CleanUp.ReferenceOTU4465	8.57143e-05	0.57	0	0	0	0	0	0	0	0
	New.CleanUp.ReferenceOTU4378	0.000471429	0.57	0	0	0	0	0	0	0	0
	New.CleanUp.ReferenceOTU3913	0.0001	0.57	0	0	0	0	0	0	0	0
	New.CleanUp.ReferenceOTU3208	7.14286e-05	0.57	0	0	0	0	0	0	0	0
	New.CleanUp.ReferenceOTU20087	0.000128571	0.57	0	0	0	0	0	0	0	0
	New.CleanUp.ReferenceOTU19928	0.0001	0.57	0	0	0	0	0	0	0	0
	New.CleanUp.ReferenceOTU19436	0.0003	0.57	0	0	0	0	0	0	0	0
	New.CleanUp.ReferenceOTU14339	0.000442857	0.57	0	0	0	0	0	0	0	0
	New.CleanUp.ReferenceOTU13552	7.14286e-05	0.57	0	0	0	0	0	0	0	0
	New.CleanUp.ReferenceOTU11880	0.0001	0.57	0	0	0	0	0	0	0	0
	New.CleanUp.ReferenceOTU10800	7.14286e-05	0.57	0	0	0	0	0	0	0	0
	New.CleanUp.ReferenceOTU10258	0.0001	0.57	0	0	0	0	0	0	0	0
	New.CleanUp.ReferenceOTU18879	5.71429e-05	0.43	6e-05	0.4	0	0	6.66667e-06	0.07	0	0
	New.CleanUp.ReferenceOTU2430	4.28571e-05	0.43	1.5e-05	0.15	0.000155556	0.78	0.000173333	0.6	0	0
	New.CleanUp.ReferenceOTU14380	4.28571e-05	0.43	1.5e-05	0.15	2.77778e-05	0.17	2e-05	0.13	0	0
	New.CleanUp.ReferenceOTU6693	0.000128571	0.43	1e-05	0.1	0	0	0	0	0	0
	New.CleanUp.ReferenceOTU4932	5.71429e-05	0.43	2e-05	0.1	0	0	0	0	0	0
	New.CleanUp.ReferenceOTU12109	0.000228571	0.43	5e-06	0.05	1.66667e-05	0.11	6.66667e-06	0.07	0	0
	New.ReferenceOTU78	0.00611429	0.43	5e-06	0.05	5.55556e-06	0.06	2e-05	0.13	0	0
	New.CleanUp.ReferenceOTU15851	5.71429e-05	0.43	5e-06	0.05	5.55556e-06	0.06	0	0	0	0
	New.CleanUp.ReferenceOTU13998	8.57143e-05	0.43	1e-05	0.05	0	0	0	0	0	0
	New.CleanUp.ReferenceOTU1226	0.000171429	0.43	5e-06	0.05	0	0	0	0	0	0
	New.CleanUp.ReferenceOTU13777	4.28571e-05	0.43	0	0	2.22222e-05	0.17	6.66667e-05	0.47	0	0
	New.CleanUp.ReferenceOTU11209	8.57143e-05	0.43	0	0	1.66667e-05	0.17	3.33333e-05	0.33	0	0
	New.CleanUp.ReferenceOTU6158	5.71429e-05	0.43	0	0	1.11111e-05	0.11	0	0	0	0
	New.CleanUp.ReferenceOTU4164	0.000157143	0.43	0	0	5.55556e-06	0.06	0	0	0	0
	New.CleanUp.ReferenceOTU18054	5.71429e-05	0.43	0	0	5.55556e-06	0.06	0	0	0	0
	New.CleanUp.ReferenceOTU2793	7.14286e-05	0.43	0	0	0	0	1.33333e-05	0.13	0	0
	New.ReferenceOTU25	0.00177143	0.43	0	0	0	0	6.66667e-06	0.07	0	0
	New.CleanUp.ReferenceOTU6184	0.0001	0.43	0	0	0	0	6.66667e-06	0.07	0	0
	New.CleanUp.ReferenceOTU5049	0.0002	0.43	0	0	0	0	1.33333e-05	0.07	0	0
	New.CleanUp.ReferenceOTU8598	8.57143e-05	0.43	0	0	0	0	0	0	0	0
	New.CleanUp.ReferenceOTU851	0.000242857	0.43	0	0	0	0	0	0	0	0
	New.CleanUp.ReferenceOTU7873	5.71429e-05	0.43	0	0	0	0	0	0	0	0
	New.CleanUp.ReferenceOTU6897	4.28571e-05	0.43	0	0	0	0	0	0	0	0
	New.CleanUp.ReferenceOTU6322	0.000128571	0.43	0	0	0	0	0	0	0	0
	New.CleanUp.ReferenceOTU5684	0.0001	0.43	0	0	0	0	0	0	0	0
	New.CleanUp.ReferenceOTU2527	4.28571e-05	0.43	0	0	0	0	0	0	0	0
	New.CleanUp.ReferenceOTU2425	7.14286e-05	0.43	0	0	0	0	0	0	0	0
	New.CleanUp.ReferenceOTU20497	0.000114286	0.43	0	0	0	0	0	0	0	0
	New.CleanUp.ReferenceOTU20360	7.14286e-05	0.43	0	0	0	0	0	0	0	0
	New.CleanUp.ReferenceOTU2036	0.000171429	0.43	0	0	0	0	0	0	0	0
	New.CleanUp.ReferenceOTU20310	0.000257143	0.43	0	0	0	0	0	0	0	0
	New.CleanUp.ReferenceOTU17561	7.14286e-05	0.43	0	0	0	0	0	0	0	0
	New.CleanUp.ReferenceOTU15457	5.71429e-05	0.43	0	0	0	0	0	0	0	0
	New.CleanUp.ReferenceOTU14064	4.28571e-05	0.43	0	0	0	0	0	0	0	0
	New.CleanUp.ReferenceOTU12740	0.0001	0.43	0	0	0	0	0	0	0	0
	New.CleanUp.ReferenceOTU11417	0.0001	0.43	0	0	0	0	0	0	0	0
	New.CleanUp.ReferenceOTU10896	5.71429e-05	0.43	0	0	0	0	0	0	0	0
	New.CleanUp.ReferenceOTU10563	0.000171429	0.43	0	0	0	0	0	0	0	0
	New.ReferenceOTU12	0.0002	0.29	0.00051	0.65	0.000727778	0.67	0.000233333	0.2	0	0
	New.CleanUp.ReferenceOTU10761	5.71429e-05	0.29	0.000295	0.65	0.000394444	0.56	0.000173333	0.2	0	0
	New.CleanUp.ReferenceOTU19345	7.14286e-05	0.29	0.00023	0.65	0	0	1.33333e-05	0.07	0	0
	New.CleanUp.ReferenceOTU7656	2.85714e-05	0.29	0.0002	0.5	2.22222e-05	0.17	0	0	0	0
	New.CleanUp.ReferenceOTU18446	4.28571e-05	0.29	2.5e-05	0.25	0.000255556	0.89	0.00028	0.93	0	0
	New.CleanUp.ReferenceOTU4134	4.28571e-05	0.29	4e-05	0.25	0.000111111	0.17	6.66667e-06	0.07	0	0
	New.CleanUp.ReferenceOTU14519	4.28571e-05	0.29	1e-05	0.1	5.55556e-06	0.06	0	0	0	0
	New.CleanUp.ReferenceOTU15268	0.000142857	0.29	1e-05	0.1	0	0	0	0	0	0
	New.CleanUp.ReferenceOTU12621	4.28571e-05	0.29	5e-06	0.05	6.11111e-05	0.5	0.000233333	0.8	0	0
	New.CleanUp.ReferenceOTU7779	5.71429e-05	0.29	5e-06	0.05	1.66667e-05	0.17	1.33333e-05	0.13	0	0
	New.CleanUp.ReferenceOTU5961	4.28571e-05	0.29	5e-06	0.05	1.66667e-05	0.17	1.33333e-05	0.13	0	0
	New.CleanUp.ReferenceOTU11436	2.85714e-05	0.29	5e-06	0.05	1.66667e-05	0.17	6.66667e-06	0.07	0	0
	New.CleanUp.ReferenceOTU4806	4.28571e-05	0.29	5e-06	0.05	5.55556e-06	0.06	0	0	0	0
	New.CleanUp.ReferenceOTU3825	2.85714e-05	0.29	5e-06	0.05	5.55556e-06	0.06	0	0	0	0
	New.CleanUp.ReferenceOTU840	2.85714e-05	0.29	1e-05	0.05	0	0	6.66667e-06	0.07	0	0
	New.CleanUp.ReferenceOTU7720	5.71429e-05	0.29	5e-06	0.05	0	0	6.66667e-06	0.07	0	0
	New.CleanUp.ReferenceOTU5726	4.28571e-05	0.29	5e-06	0.05	0	0	6.66667e-06	0.07	0	0
	New.CleanUp.ReferenceOTU743	7.14286e-05	0.29	5e-06	0.05	0	0	0	0	0	0
	New.CleanUp.ReferenceOTU1675	7.14286e-05	0.29	5e-06	0.05	0	0	0	0	0	0
	New.CleanUp.ReferenceOTU13568	5.71429e-05	0.29	5e-06	0.05	0	0	0	0	0	0
	New.CleanUp.ReferenceOTU13410	4.28571e-05	0.29	1e-05	0.05	0	0	0	0	0	0
	New.CleanUp.ReferenceOTU16507	8.57143e-05	0.29	0	0	2.77778e-05	0.28	3.33333e-05	0.27	0	0
	New.CleanUp.ReferenceOTU10796	2.85714e-05	0.29	0	0	3.88889e-05	0.22	1.33333e-05	0.13	0	0
	New.ReferenceOTU138	2.85714e-05	0.29	0	0	2.77778e-05	0.17	0	0	0	0
	New.CleanUp.ReferenceOTU5829	2.85714e-05	0.29	0	0	1.11111e-05	0.11	6.66667e-06	0.07	0	0
	New.CleanUp.ReferenceOTU483	5.71429e-05	0.29	0	0	1.66667e-05	0.11	0	0	0	0
	New.CleanUp.ReferenceOTU18373	4.28571e-05	0.29	0	0	5.55556e-06	0.06	0	0	0	0
	New.CleanUp.ReferenceOTU6617	2.85714e-05	0.29	0	0	0	0	6.66667e-06	0.07	0	0
	New.CleanUp.ReferenceOTU5618	4.28571e-05	0.29	0	0	0	0	6.66667e-06	0.07	0	0
	New.CleanUp.ReferenceOTU18012	4.28571e-05	0.29	0	0	0	0	6.66667e-06	0.07	0	0
	New.CleanUp.ReferenceOTU13851	2.85714e-05	0.29	0	0	0	0	6.66667e-06	0.07	0	0
	New.CleanUp.ReferenceOTU12030	0.000114286	0.29	0	0	0	0	6.66667e-06	0.07	0	0
	New.CleanUp.ReferenceOTU9623	0.000171429	0.29	0	0	0	0	0	0	0	0
	New.CleanUp.ReferenceOTU8659	0.000114286	0.29	0	0	0	0	0	0	0	0
	New.CleanUp.ReferenceOTU8575	4.28571e-05	0.29	0	0	0	0	0	0	0	0
	New.CleanUp.ReferenceOTU7882	4.28571e-05	0.29	0	0	0	0	0	0	0	0
	New.CleanUp.ReferenceOTU7654	7.14286e-05	0.29	0	0	0	0	0	0	0	0
	New.CleanUp.ReferenceOTU746	5.71429e-05	0.29	0	0	0	0	0	0	0	0
	New.CleanUp.ReferenceOTU5794	2.85714e-05	0.29	0	0	0	0	0	0	0	0
	New.CleanUp.ReferenceOTU539	4.28571e-05	0.29	0	0	0	0	0	0	0	0
	New.CleanUp.ReferenceOTU20858	7.14286e-05	0.29	0	0	0	0	0	0	0	0
	New.CleanUp.ReferenceOTU20544	5.71429e-05	0.29	0	0	0	0	0	0	0	0
	New.CleanUp.ReferenceOTU19857	5.71429e-05	0.29	0	0	0	0	0	0	0	0
	New.CleanUp.ReferenceOTU19087	4.28571e-05	0.29	0	0	0	0	0	0	0	0
	New.CleanUp.ReferenceOTU18152	5.71429e-05	0.29	0	0	0	0	0	0	0	0
	New.CleanUp.ReferenceOTU17934	4.28571e-05	0.29	0	0	0	0	0	0	0	0
	New.CleanUp.ReferenceOTU17154	5.71429e-05	0.29	0	0	0	0	0	0	0	0
	New.CleanUp.ReferenceOTU17108	7.14286e-05	0.29	0	0	0	0	0	0	0	0
	New.CleanUp.ReferenceOTU15402	0.000171429	0.29	0	0	0	0	0	0	0	0
	New.CleanUp.ReferenceOTU15362	5.71429e-05	0.29	0	0	0	0	0	0	0	0
	New.CleanUp.ReferenceOTU13904	7.14286e-05	0.29	0	0	0	0	0	0	0	0
	New.CleanUp.ReferenceOTU13730	5.71429e-05	0.29	0	0	0	0	0	0	0	0
	New.ReferenceOTU3	1.42857e-05	0.14	0.002185	0.9	9.44444e-05	0.22	0	0	0	0
	New.ReferenceOTU62	2.85714e-05	0.14	0.00153	0.7	0.000577778	0.61	8e-05	0.2	0	0
	New.CleanUp.ReferenceOTU13343	1.42857e-05	0.14	0.00165	0.6	0.00130556	0.61	0.000126667	0.2	0	0
	New.CleanUp.ReferenceOTU10129	1.42857e-05	0.14	0.00031	0.6	0	0	0	0	0	0
	New.CleanUp.ReferenceOTU11770	1.42857e-05	0.14	0.00029	0.55	0	0	0	0	0	0
	New.ReferenceOTU2	1.42857e-05	0.14	0.00475	0.4	0.000344444	0.11	0	0	0	0
	New.CleanUp.ReferenceOTU12259	1.42857e-05	0.14	4e-05	0.25	0.000194444	0.22	0	0	0	0
	New.CleanUp.ReferenceOTU19666	1.42857e-05	0.14	4.5e-05	0.2	5.55556e-06	0.06	6.66667e-06	0.07	0	0
	New.CleanUp.ReferenceOTU3377	1.42857e-05	0.14	2.5e-05	0.2	0	0	0	0	0	0
	New.CleanUp.ReferenceOTU14341	1.42857e-05	0.14	2.5e-05	0.2	0	0	0	0	0	0
	New.CleanUp.ReferenceOTU2042	1.42857e-05	0.14	1.5e-05	0.15	3.33333e-05	0.22	0	0	0	0
	New.CleanUp.ReferenceOTU20100	1.42857e-05	0.14	2e-05	0.15	0	0	0	0	0	0
	New.CleanUp.ReferenceOTU15171	1.42857e-05	0.14	1e-05	0.1	1.66667e-05	0.11	0	0	0	0
	New.CleanUp.ReferenceOTU9360	1.42857e-05	0.14	5e-06	0.05	3.88889e-05	0.39	0	0	0	0
	New.CleanUp.ReferenceOTU18037	1.42857e-05	0.14	5e-06	0.05	3.33333e-05	0.28	3.33333e-05	0.27	0	0
	New.CleanUp.ReferenceOTU12209	1.42857e-05	0.14	5e-06	0.05	2.22222e-05	0.17	6.66667e-06	0.07	0	0
	New.CleanUp.ReferenceOTU2280	1.42857e-05	0.14	5e-06	0.05	0	0	6.66667e-06	0.07	0	0
	New.CleanUp.ReferenceOTU9575	1.42857e-05	0.14	5e-06	0.05	0	0	0	0	0	0
	New.CleanUp.ReferenceOTU4802	2.85714e-05	0.14	5e-06	0.05	0	0	0	0	0	0
	New.CleanUp.ReferenceOTU9408	1.42857e-05	0.14	0	0	2.77778e-05	0.22	2e-05	0.2	0	0
	New.CleanUp.ReferenceOTU20510	1.42857e-05	0.14	0	0	2.22222e-05	0.17	0	0	0	0
	New.CleanUp.ReferenceOTU3198	1.42857e-05	0.14	0	0	5.55556e-06	0.06	6.66667e-06	0.07	0	0
	New.CleanUp.ReferenceOTU6568	1.42857e-05	0.14	0	0	5.55556e-06	0.06	0	0	0	0
	New.CleanUp.ReferenceOTU2878	8.57143e-05	0.14	0	0	0	0	2e-05	0.2	0	0
	New.CleanUp.ReferenceOTU9801	2.85714e-05	0.14	0	0	0	0	1.33333e-05	0.13	0	0
	New.CleanUp.ReferenceOTU7112	1.42857e-05	0.14	0	0	0	0	6.66667e-06	0.07	0	0
	New.CleanUp.ReferenceOTU16050	1.42857e-05	0.14	0	0	0	0	6.66667e-06	0.07	0	0
	New.CleanUp.ReferenceOTU15238	1.42857e-05	0.14	0	0	0	0	6.66667e-06	0.07	0	0
	New.CleanUp.ReferenceOTU10325	1.42857e-05	0.14	0	0	0	0	6.66667e-06	0.07	0	0
	New.CleanUp.ReferenceOTU8926	2.85714e-05	0.14	0	0	0	0	0	0	0	0
	New.CleanUp.ReferenceOTU8903	7.14286e-05	0.14	0	0	0	0	0	0	0	0
	New.CleanUp.ReferenceOTU5536	1.42857e-05	0.14	0	0	0	0	0	0	0	0
	New.CleanUp.ReferenceOTU3735	1.42857e-05	0.14	0	0	0	0	0	0	0	0
	New.CleanUp.ReferenceOTU20717	7.14286e-05	0.14	0	0	0	0	0	0	0	0
	New.CleanUp.ReferenceOTU20663	1.42857e-05	0.14	0	0	0	0	0	0	0	0
	New.CleanUp.ReferenceOTU16126	2.85714e-05	0.14	0	0	0	0	0	0	0	0
	New.ReferenceOTU69	0	0	0.00427	0.9	1.66667e-05	0.17	0	0	0	0
	New.ReferenceOTU140	0	0	0.006175	0.9	5.55556e-06	0.06	6.66667e-06	0.07	0	0
	New.ReferenceOTU27	0	0	0.00392	0.9	0	0	0	0	0	0
	New.CleanUp.ReferenceOTU12560	0	0	0.00059	0.85	5.55556e-06	0.06	0	0	0	0
	New.ReferenceOTU41	0	0	0.00104	0.8	0	0	0	0	0	0
	New.ReferenceOTU149	0	0	0.002135	0.8	0	0	0	0	0	0
	New.ReferenceOTU146	0	0	0.00523	0.8	0	0	0	0	0	0
	New.CleanUp.ReferenceOTU7037	0	0	0.00114	0.8	0	0	0	0	0	0
	New.ReferenceOTU60	0	0	0.001145	0.75	0	0	0	0	0	0
	New.ReferenceOTU126	0	0	0.002065	0.75	0	0	0	0	0	0
	New.CleanUp.ReferenceOTU3733	0	0	0.00059	0.75	0	0	0	0	0	0
	New.CleanUp.ReferenceOTU13435	0	0	0.000485	0.7	0	0	0	0	0	0
	New.ReferenceOTU119	0	0	0.001335	0.65	0.00416667	0.72	0.00072	0.27	0	0
	New.CleanUp.ReferenceOTU10889	0	0	0.00082	0.65	0	0	6.66667e-06	0.07	0	0
	New.CleanUp.ReferenceOTU8549	0	0	0.000175	0.65	0	0	0	0	0	0
	New.CleanUp.ReferenceOTU18638	0	0	0.00038	0.65	0	0	0	0	0	0
	New.CleanUp.ReferenceOTU21142	0	0	0.000735	0.6	5.55556e-06	0.06	6.66667e-06	0.07	0	0
	New.CleanUp.ReferenceOTU2081	0	0	9.5e-05	0.6	0	0	0	0	0	0
	New.ReferenceOTU68	0	0	0.000755	0.55	0.000538889	0.44	7.33333e-05	0.27	0	0
	New.CleanUp.ReferenceOTU1468	0	0	0.00041	0.55	5.55556e-06	0.06	0	0	0	0
	New.ReferenceOTU98	0	0	0.00031	0.55	0	0	0	0	0	0
	New.ReferenceOTU72	0	0	0.000375	0.55	0	0	0	0	0	0
	New.CleanUp.ReferenceOTU5492	0	0	0.000115	0.5	3.88889e-05	0.17	0	0	0	0
	New.CleanUp.ReferenceOTU9250	0	0	0.00013	0.5	0	0	0	0	0	0
	New.CleanUp.ReferenceOTU17102	0	0	0.000505	0.5	0	0	0	0	0	0
	New.CleanUp.ReferenceOTU13528	0	0	0.000145	0.5	0	0	0	0	0	0
	New.CleanUp.ReferenceOTU11961	0	0	7.5e-05	0.5	0	0	0	0	0	0
	New.CleanUp.ReferenceOTU6516	0	0	0.000205	0.45	0.000111111	0.44	0	0	0	0
	New.CleanUp.ReferenceOTU20809	0	0	0.000105	0.45	4.44444e-05	0.28	6.66667e-06	0.07	0	0
	New.ReferenceOTU49	0	0	0.000565	0.45	0	0	0	0	0	0
	New.CleanUp.ReferenceOTU3711	0	0	0.000205	0.45	0	0	0	0	0	0
	New.CleanUp.ReferenceOTU2859	0	0	0.00025	0.45	0	0	0	0	0	0
	New.CleanUp.ReferenceOTU16408	0	0	0.000225	0.45	0	0	0	0	0	0
	New.CleanUp.ReferenceOTU14103	0	0	0.000105	0.45	0	0	0	0	0	0
	New.CleanUp.ReferenceOTU13757	0	0	0.000125	0.45	0	0	0	0	0	0
	New.CleanUp.ReferenceOTU13169	0	0	8e-05	0.45	0	0	0	0	0	0
	New.CleanUp.ReferenceOTU11170	0	0	8.5e-05	0.45	0	0	0	0	0	0
	New.CleanUp.ReferenceOTU11006	0	0	0.00017	0.45	0	0	0	0	0	0
	New.CleanUp.ReferenceOTU18686	0	0	0.000105	0.4	0.000105556	0.11	1.33333e-05	0.07	0	0
	New.CleanUp.ReferenceOTU5892	0	0	8.5e-05	0.4	5.55556e-06	0.06	0	0	0	0
	New.CleanUp.ReferenceOTU16619	0	0	0.000135	0.4	5.55556e-06	0.06	0	0	0	0
	New.CleanUp.ReferenceOTU2061	0	0	0.000105	0.4	0	0	0	0	0	0
	New.CleanUp.ReferenceOTU20580	0	0	0.00015	0.4	0	0	0	0	0	0
	New.CleanUp.ReferenceOTU20094	0	0	0.00011	0.4	0	0	0	0	0	0
	New.CleanUp.ReferenceOTU19338	0	0	0.000135	0.4	0	0	0	0	0	0
	New.CleanUp.ReferenceOTU19100	0	0	0.00024	0.4	0	0	0	0	0	0
	New.CleanUp.ReferenceOTU1648	0	0	4.5e-05	0.4	0	0	0	0	0	0
	New.CleanUp.ReferenceOTU1400	0	0	0.00012	0.4	0	0	0	0	0	0
	New.CleanUp.ReferenceOTU1204	0	0	8e-05	0.4	0	0	0	0	0	0
	New.CleanUp.ReferenceOTU11404	0	0	0.000345	0.4	0	0	0	0	0	0
	New.ReferenceOTU145	0	0	0.000115	0.35	0.0001	0.39	6.66667e-06	0.07	0	0
	New.ReferenceOTU5	0	0	0.00123	0.35	5e-05	0.33	6.66667e-06	0.07	0	0
	New.CleanUp.ReferenceOTU3435	0	0	7e-05	0.35	6.66667e-05	0.22	2e-05	0.07	0	0
	New.CleanUp.ReferenceOTU18243	0	0	0.000165	0.35	0.000138889	0.11	2e-05	0.2	0	0
	New.CleanUp.ReferenceOTU10981	0	0	0.000145	0.35	2.77778e-05	0.06	6.66667e-06	0.07	0	0
	New.CleanUp.ReferenceOTU4751	0	0	3.5e-05	0.35	0	0	0	0	0	0
	New.CleanUp.ReferenceOTU19346	0	0	0.000115	0.35	0	0	0	0	0	0
	New.CleanUp.ReferenceOTU18442	0	0	0.00017	0.35	0	0	0	0	0	0
	New.CleanUp.ReferenceOTU18417	0	0	5e-05	0.35	0	0	0	0	0	0
	New.CleanUp.ReferenceOTU17672	0	0	0.000115	0.35	0	0	0	0	0	0
	New.CleanUp.ReferenceOTU16768	0	0	0.00013	0.35	0	0	0	0	0	0
	New.CleanUp.ReferenceOTU11821	0	0	0.0001	0.35	0	0	0	0	0	0
	New.CleanUp.ReferenceOTU9760	0	0	0.00074	0.3	0.000444444	0.39	0	0	0	0
	New.CleanUp.ReferenceOTU4910	0	0	3.5e-05	0.3	3.33333e-05	0.17	0	0	0	0
	New.CleanUp.ReferenceOTU6481	0	0	4e-05	0.3	1.66667e-05	0.11	1.33333e-05	0.13	0	0
	New.CleanUp.ReferenceOTU2799	0	0	0.00013	0.3	0.000127778	0.11	5.33333e-05	0.13	0	0
	New.CleanUp.ReferenceOTU8592	0	0	6.5e-05	0.3	1.11111e-05	0.06	0	0	0	0
	New.CleanUp.ReferenceOTU4996	0	0	3e-05	0.3	0	0	6.66667e-06	0.07	0	0
	New.CleanUp.ReferenceOTU8826	0	0	3.5e-05	0.3	0	0	0	0	0	0
	New.CleanUp.ReferenceOTU708	0	0	5e-05	0.3	0	0	0	0	0	0
	New.CleanUp.ReferenceOTU6172	0	0	0.000115	0.3	0	0	0	0	0	0
	New.CleanUp.ReferenceOTU3251	0	0	4e-05	0.3	0	0	0	0	0	0
	New.CleanUp.ReferenceOTU2662	0	0	0.0001	0.3	0	0	0	0	0	0
	New.CleanUp.ReferenceOTU19806	0	0	6.5e-05	0.3	0	0	0	0	0	0
	New.CleanUp.ReferenceOTU19137	0	0	0.00012	0.3	0	0	0	0	0	0
	New.CleanUp.ReferenceOTU18234	0	0	0.000105	0.3	0	0	0	0	0	0
	New.CleanUp.ReferenceOTU17593	0	0	4e-05	0.3	0	0	0	0	0	0
	New.CleanUp.ReferenceOTU12540	0	0	8e-05	0.3	0	0	0	0	0	0
	New.CleanUp.ReferenceOTU16181	0	0	5e-05	0.25	0.000133333	0.28	2e-05	0.07	0	0
	New.CleanUp.ReferenceOTU3690	0	0	3.5e-05	0.25	4.44444e-05	0.22	6.66667e-06	0.07	0	0
	New.CleanUp.ReferenceOTU2627	0	0	5e-05	0.25	2.22222e-05	0.22	0	0	0	0
	New.CleanUp.ReferenceOTU19998	0	0	4e-05	0.25	0	0	6.66667e-06	0.07	0	0
	New.ReferenceOTU34	0	0	7e-05	0.25	0	0	0	0	0	0
	New.ReferenceOTU132	0	0	3e-05	0.25	0	0	0	0	0	0
	New.CleanUp.ReferenceOTU8415	0	0	8.5e-05	0.25	0	0	0	0	0	0
	New.CleanUp.ReferenceOTU7901	0	0	2.5e-05	0.25	0	0	0	0	0	0
	New.CleanUp.ReferenceOTU7424	0	0	5.5e-05	0.25	0	0	0	0	0	0
	New.CleanUp.ReferenceOTU7283	0	0	4.5e-05	0.25	0	0	0	0	0	0
	New.CleanUp.ReferenceOTU6476	0	0	3e-05	0.25	0	0	0	0	0	0
	New.CleanUp.ReferenceOTU4799	0	0	4.5e-05	0.25	0	0	0	0	0	0
	New.CleanUp.ReferenceOTU466	0	0	6.5e-05	0.25	0	0	0	0	0	0
	New.CleanUp.ReferenceOTU4344	0	0	7e-05	0.25	0	0	0	0	0	0
	New.CleanUp.ReferenceOTU3525	0	0	6e-05	0.25	0	0	0	0	0	0
	New.CleanUp.ReferenceOTU2700	0	0	3e-05	0.25	0	0	0	0	0	0
	New.CleanUp.ReferenceOTU21073	0	0	2.5e-05	0.25	0	0	0	0	0	0
	New.CleanUp.ReferenceOTU2062	0	0	6.5e-05	0.25	0	0	0	0	0	0
	New.CleanUp.ReferenceOTU1956	0	0	3.5e-05	0.25	0	0	0	0	0	0
	New.CleanUp.ReferenceOTU13829	0	0	3e-05	0.25	0	0	0	0	0	0
	New.CleanUp.ReferenceOTU13405	0	0	7.5e-05	0.25	0	0	0	0	0	0
	New.CleanUp.ReferenceOTU100	0	0	4.5e-05	0.25	0	0	0	0	0	0
	New.CleanUp.ReferenceOTU18269	0	0	5e-05	0.2	1.66667e-05	0.17	6.66667e-06	0.07	0	0
	New.CleanUp.ReferenceOTU2548	0	0	2e-05	0.2	1.66667e-05	0.17	0	0	0	0
	New.CleanUp.ReferenceOTU5360	0	0	2e-05	0.2	1.11111e-05	0.11	6.66667e-06	0.07	0	0
	New.CleanUp.ReferenceOTU4696	0	0	2.5e-05	0.2	1.11111e-05	0.11	6.66667e-06	0.07	0	0
	New.CleanUp.ReferenceOTU4735	0	0	3e-05	0.2	1.11111e-05	0.11	0	0	0	0
	New.CleanUp.ReferenceOTU16938	0	0	8.5e-05	0.2	5e-05	0.06	4.66667e-05	0.2	0	0
	New.CleanUp.ReferenceOTU14322	0	0	2e-05	0.2	5.55556e-06	0.06	1.33333e-05	0.13	0	0
	New.CleanUp.ReferenceOTU5273	0	0	2e-05	0.2	5.55556e-06	0.06	0	0	0	0
	New.CleanUp.ReferenceOTU20983	0	0	2e-05	0.2	2.22222e-05	0.06	0	0	0	0
	New.CleanUp.ReferenceOTU1169	0	0	5e-05	0.2	5.55556e-06	0.06	0	0	0	0
	New.CleanUp.ReferenceOTU8924	0	0	2e-05	0.2	0	0	0	0	0	0
	New.CleanUp.ReferenceOTU8319	0	0	3e-05	0.2	0	0	0	0	0	0
	New.CleanUp.ReferenceOTU6696	0	0	5.5e-05	0.2	0	0	0	0	0	0
	New.CleanUp.ReferenceOTU6460	0	0	2e-05	0.2	0	0	0	0	0	0
	New.CleanUp.ReferenceOTU6333	0	0	2e-05	0.2	0	0	0	0	0	0
	New.CleanUp.ReferenceOTU5793	0	0	0.00015	0.2	0	0	0	0	0	0
	New.CleanUp.ReferenceOTU3861	0	0	4e-05	0.2	0	0	0	0	0	0
	New.CleanUp.ReferenceOTU2891	0	0	4e-05	0.2	0	0	0	0	0	0
	New.CleanUp.ReferenceOTU2432	0	0	2e-05	0.2	0	0	0	0	0	0
	New.CleanUp.ReferenceOTU2325	0	0	3e-05	0.2	0	0	0	0	0	0
	New.CleanUp.ReferenceOTU2241	0	0	2e-05	0.2	0	0	0	0	0	0
	New.CleanUp.ReferenceOTU2143	0	0	5e-05	0.2	0	0	0	0	0	0
	New.CleanUp.ReferenceOTU1679	0	0	4.5e-05	0.2	0	0	0	0	0	0
	New.CleanUp.ReferenceOTU15556	0	0	2.5e-05	0.2	0	0	0	0	0	0
	New.CleanUp.ReferenceOTU14675	0	0	2.5e-05	0.2	0	0	0	0	0	0
	New.CleanUp.ReferenceOTU13991	0	0	2.5e-05	0.2	0	0	0	0	0	0
	New.CleanUp.ReferenceOTU13888	0	0	4e-05	0.2	0	0	0	0	0	0
	New.CleanUp.ReferenceOTU12266	0	0	5.5e-05	0.2	0	0	0	0	0	0
	New.CleanUp.ReferenceOTU11511	0	0	4e-05	0.2	0	0	0	0	0	0
	New.CleanUp.ReferenceOTU10549	0	0	3e-05	0.2	0	0	0	0	0	0
	New.CleanUp.ReferenceOTU10204	0	0	3e-05	0.2	0	0	0	0	0	0
	New.CleanUp.ReferenceOTU10166	0	0	2.5e-05	0.2	0	0	0	0	0	0
	New.CleanUp.ReferenceOTU4456	0	0	1.5e-05	0.15	2.22222e-05	0.22	6.66667e-06	0.07	0	0
	New.CleanUp.ReferenceOTU11355	0	0	1.5e-05	0.15	1.66667e-05	0.17	0	0	0	0
	New.CleanUp.ReferenceOTU14243	0	0	2e-05	0.15	2.77778e-05	0.11	2.66667e-05	0.27	0	0
	New.CleanUp.ReferenceOTU4128	0	0	1.5e-05	0.15	1.11111e-05	0.11	0	0	0	0
	New.CleanUp.ReferenceOTU21001	0	0	2e-05	0.15	1.66667e-05	0.11	0	0	0	0
	New.CleanUp.ReferenceOTU13107	0	0	1.5e-05	0.15	1.11111e-05	0.11	0	0	0	0
	New.CleanUp.ReferenceOTU732	0	0	0.000295	0.15	1.11111e-05	0.06	6.66667e-06	0.07	0	0
	New.CleanUp.ReferenceOTU3852	0	0	2e-05	0.15	1.11111e-05	0.06	0	0	0	0
	New.CleanUp.ReferenceOTU1529	0	0	2e-05	0.15	5.55556e-06	0.06	0	0	0	0
	New.CleanUp.ReferenceOTU14338	0	0	2e-05	0.15	5.55556e-06	0.06	0	0	0	0
	New.CleanUp.ReferenceOTU11928	0	0	2e-05	0.15	5.55556e-06	0.06	0	0	0	0
	New.ReferenceOTU65	0	0	4.5e-05	0.15	0	0	0	0	0	0
	New.ReferenceOTU137	0	0	2e-05	0.15	0	0	0	0	0	0
	New.CleanUp.ReferenceOTU9477	0	0	1.5e-05	0.15	0	0	0	0	0	0
	New.CleanUp.ReferenceOTU8367	0	0	2e-05	0.15	0	0	0	0	0	0
	New.CleanUp.ReferenceOTU8063	0	0	1.5e-05	0.15	0	0	0	0	0	0
	New.CleanUp.ReferenceOTU781	0	0	2e-05	0.15	0	0	0	0	0	0
	New.CleanUp.ReferenceOTU7061	0	0	2.5e-05	0.15	0	0	0	0	0	0
	New.CleanUp.ReferenceOTU6630	0	0	1.5e-05	0.15	0	0	0	0	0	0
	New.CleanUp.ReferenceOTU6420	0	0	3e-05	0.15	0	0	0	0	0	0
	New.CleanUp.ReferenceOTU6165	0	0	1.5e-05	0.15	0	0	0	0	0	0
	New.CleanUp.ReferenceOTU6103	0	0	2.5e-05	0.15	0	0	0	0	0	0
	New.CleanUp.ReferenceOTU5276	0	0	1.5e-05	0.15	0	0	0	0	0	0
	New.CleanUp.ReferenceOTU3623	0	0	2e-05	0.15	0	0	0	0	0	0
	New.CleanUp.ReferenceOTU3247	0	0	3.5e-05	0.15	0	0	0	0	0	0
	New.CleanUp.ReferenceOTU3200	0	0	1.5e-05	0.15	0	0	0	0	0	0
	New.CleanUp.ReferenceOTU2910	0	0	2.5e-05	0.15	0	0	0	0	0	0
	New.CleanUp.ReferenceOTU2882	0	0	2e-05	0.15	0	0	0	0	0	0
	New.CleanUp.ReferenceOTU2017	0	0	1.5e-05	0.15	0	0	0	0	0	0
	New.CleanUp.ReferenceOTU19793	0	0	3.5e-05	0.15	0	0	0	0	0	0
	New.CleanUp.ReferenceOTU19509	0	0	1.5e-05	0.15	0	0	0	0	0	0
	New.CleanUp.ReferenceOTU19494	0	0	2.5e-05	0.15	0	0	0	0	0	0
	New.CleanUp.ReferenceOTU19144	0	0	1.5e-05	0.15	0	0	0	0	0	0
	New.CleanUp.ReferenceOTU19142	0	0	3e-05	0.15	0	0	0	0	0	0
	New.CleanUp.ReferenceOTU18824	0	0	2e-05	0.15	0	0	0	0	0	0
	New.CleanUp.ReferenceOTU18076	0	0	6e-05	0.15	0	0	0	0	0	0
	New.CleanUp.ReferenceOTU18025	0	0	1.5e-05	0.15	0	0	0	0	0	0
	New.CleanUp.ReferenceOTU1780	0	0	1.5e-05	0.15	0	0	0	0	0	0
	New.CleanUp.ReferenceOTU16822	0	0	0.0001	0.15	0	0	0	0	0	0
	New.CleanUp.ReferenceOTU16416	0	0	2e-05	0.15	0	0	0	0	0	0
	New.CleanUp.ReferenceOTU1613	0	0	2e-05	0.15	0	0	0	0	0	0
	New.CleanUp.ReferenceOTU15379	0	0	1.5e-05	0.15	0	0	0	0	0	0
	New.CleanUp.ReferenceOTU15248	0	0	4.5e-05	0.15	0	0	0	0	0	0
	New.CleanUp.ReferenceOTU14403	0	0	1.5e-05	0.15	0	0	0	0	0	0
	New.CleanUp.ReferenceOTU14145	0	0	2e-05	0.15	0	0	0	0	0	0
	New.CleanUp.ReferenceOTU13914	0	0	2e-05	0.15	0	0	0	0	0	0
	New.CleanUp.ReferenceOTU13887	0	0	2e-05	0.15	0	0	0	0	0	0
	New.CleanUp.ReferenceOTU13761	0	0	1.5e-05	0.15	0	0	0	0	0	0
	New.CleanUp.ReferenceOTU13740	0	0	3.5e-05	0.15	0	0	0	0	0	0
	New.CleanUp.ReferenceOTU13244	0	0	4e-05	0.15	0	0	0	0	0	0
	New.CleanUp.ReferenceOTU12629	0	0	2e-05	0.15	0	0	0	0	0	0
	New.CleanUp.ReferenceOTU1227	0	0	1.5e-05	0.15	0	0	0	0	0	0
	New.CleanUp.ReferenceOTU11619	0	0	2.5e-05	0.15	0	0	0	0	0	0
	New.CleanUp.ReferenceOTU11546	0	0	1.5e-05	0.15	0	0	0	0	0	0
	New.CleanUp.ReferenceOTU11389	0	0	3.5e-05	0.15	0	0	0	0	0	0
	New.CleanUp.ReferenceOTU11159	0	0	2.5e-05	0.15	0	0	0	0	0	0
	New.CleanUp.ReferenceOTU10994	0	0	3e-05	0.15	0	0	0	0	0	0
	New.CleanUp.ReferenceOTU10778	0	0	2.5e-05	0.15	0	0	0	0	0	0
	New.CleanUp.ReferenceOTU1060	0	0	3e-05	0.15	0	0	0	0	0	0
	New.CleanUp.ReferenceOTU10406	0	0	2e-05	0.15	0	0	0	0	0	0
	New.CleanUp.ReferenceOTU10178	0	0	1.5e-05	0.15	0	0	0	0	0	0
	New.CleanUp.ReferenceOTU10065	0	0	3e-05	0.15	0	0	0	0	0	0
	New.CleanUp.ReferenceOTU5365	0	0	1.5e-05	0.1	5e-05	0.33	6.66667e-06	0.07	0	0
	New.CleanUp.ReferenceOTU18677	0	0	1e-05	0.1	2.77778e-05	0.17	0	0	0	0
	New.CleanUp.ReferenceOTU5219	0	0	1e-05	0.1	1.11111e-05	0.11	0	0	0	0
	New.CleanUp.ReferenceOTU1516	0	0	0.00011	0.1	4.44444e-05	0.11	0	0	0	0
	New.CleanUp.ReferenceOTU12004	0	0	1e-05	0.1	2.22222e-05	0.11	0	0	0	0
	New.CleanUp.ReferenceOTU10232	0	0	0.00013	0.1	5.55556e-05	0.11	0	0	0	0
	New.CleanUp.ReferenceOTU5579	0	0	1e-05	0.1	1.11111e-05	0.06	0	0	0	0
	New.CleanUp.ReferenceOTU19860	0	0	3e-05	0.1	5.55556e-06	0.06	0	0	0	0
	New.CleanUp.ReferenceOTU17018	0	0	1e-05	0.1	5.55556e-06	0.06	0	0	0	0
	New.CleanUp.ReferenceOTU16760	0	0	2e-05	0.1	5.55556e-06	0.06	0	0	0	0
	New.CleanUp.ReferenceOTU13450	0	0	1e-05	0.1	5.55556e-06	0.06	0	0	0	0
	New.CleanUp.ReferenceOTU10594	0	0	0.00011	0.1	1.11111e-05	0.06	0	0	0	0
	New.CleanUp.ReferenceOTU13867	0	0	1e-05	0.1	0	0	2e-05	0.2	0	0
	New.ReferenceOTU7	0	0	3e-05	0.1	0	0	0.000653333	0.13	0	0
	New.CleanUp.ReferenceOTU9680	0	0	6e-05	0.1	0	0	1.33333e-05	0.13	0	0
	New.CleanUp.ReferenceOTU20209	0	0	1e-05	0.1	0	0	0.000493333	0.13	0	0
	New.ReferenceOTU71	0	0	1.5e-05	0.1	0	0	0	0	0	0
	New.CleanUp.ReferenceOTU9570	0	0	3.5e-05	0.1	0	0	0	0	0	0
	New.CleanUp.ReferenceOTU9076	0	0	2e-05	0.1	0	0	0	0	0	0
	New.CleanUp.ReferenceOTU8286	0	0	1e-05	0.1	0	0	0	0	0	0
	New.CleanUp.ReferenceOTU8110	0	0	1.5e-05	0.1	0	0	0	0	0	0
	New.CleanUp.ReferenceOTU7921	0	0	3e-05	0.1	0	0	0	0	0	0
	New.CleanUp.ReferenceOTU725	0	0	2e-05	0.1	0	0	0	0	0	0
	New.CleanUp.ReferenceOTU6741	0	0	1e-05	0.1	0	0	0	0	0	0
	New.CleanUp.ReferenceOTU6586	0	0	1e-05	0.1	0	0	0	0	0	0
	New.CleanUp.ReferenceOTU5553	0	0	1e-05	0.1	0	0	0	0	0	0
	New.CleanUp.ReferenceOTU528	0	0	1.5e-05	0.1	0	0	0	0	0	0
	New.CleanUp.ReferenceOTU3986	0	0	1.5e-05	0.1	0	0	0	0	0	0
	New.CleanUp.ReferenceOTU3369	0	0	2.5e-05	0.1	0	0	0	0	0	0
	New.CleanUp.ReferenceOTU19884	0	0	4e-05	0.1	0	0	0	0	0	0
	New.CleanUp.ReferenceOTU17700	0	0	1e-05	0.1	0	0	0	0	0	0
	New.CleanUp.ReferenceOTU16638	0	0	1e-05	0.1	0	0	0	0	0	0
	New.CleanUp.ReferenceOTU16631	0	0	2e-05	0.1	0	0	0	0	0	0
	New.CleanUp.ReferenceOTU15985	0	0	1e-05	0.1	0	0	0	0	0	0
	New.CleanUp.ReferenceOTU14715	0	0	2.5e-05	0.1	0	0	0	0	0	0
	New.CleanUp.ReferenceOTU14025	0	0	1.5e-05	0.1	0	0	0	0	0	0
	New.CleanUp.ReferenceOTU13968	0	0	2e-05	0.1	0	0	0	0	0	0
	New.CleanUp.ReferenceOTU13631	0	0	1e-05	0.1	0	0	0	0	0	0
	New.CleanUp.ReferenceOTU1310	0	0	3e-05	0.1	0	0	0	0	0	0
	New.CleanUp.ReferenceOTU6026	0	0	5e-06	0.05	2.77778e-05	0.22	6.66667e-06	0.07	0	0
	New.CleanUp.ReferenceOTU19129	0	0	5e-06	0.05	1.66667e-05	0.17	6.66667e-06	0.07	0	0
	New.CleanUp.ReferenceOTU20188	0	0	5e-06	0.05	1.66667e-05	0.11	1.33333e-05	0.13	0	0
	New.CleanUp.ReferenceOTU17936	0	0	2e-05	0.05	1.66667e-05	0.11	6.66667e-06	0.07	0	0
	New.CleanUp.ReferenceOTU9756	0	0	5e-06	0.05	1.66667e-05	0.11	0	0	0	0
	New.CleanUp.ReferenceOTU20996	0	0	5e-06	0.05	1.11111e-05	0.11	0	0	0	0
	New.CleanUp.ReferenceOTU16829	0	0	5e-06	0.05	1.11111e-05	0.11	0	0	0	0
	New.CleanUp.ReferenceOTU6045	0	0	5e-06	0.05	5.55556e-06	0.06	1.33333e-05	0.13	0	0
	New.CleanUp.ReferenceOTU19134	0	0	5e-06	0.05	5.55556e-06	0.06	6.66667e-06	0.07	0	0
	New.CleanUp.ReferenceOTU3500	0	0	1.5e-05	0.05	3.33333e-05	0.06	0	0	0	0
	New.CleanUp.ReferenceOTU2284	0	0	7.5e-05	0.05	1.11111e-05	0.06	0	0	0	0
	New.CleanUp.ReferenceOTU20685	0	0	1.5e-05	0.05	1.11111e-05	0.06	0	0	0	0
	New.CleanUp.ReferenceOTU20026	0	0	5e-06	0.05	2.77778e-05	0.06	0	0	0	0
	New.CleanUp.ReferenceOTU1543	0	0	1e-05	0.05	1.66667e-05	0.06	0	0	0	0
	New.CleanUp.ReferenceOTU15010	0	0	5e-06	0.05	5.55556e-06	0.06	0	0	0	0
	New.CleanUp.ReferenceOTU11088	0	0	5e-06	0.05	5.55556e-06	0.06	0	0	0	0
	New.CleanUp.ReferenceOTU866	0	0	5e-06	0.05	0	0	0.00048	0.2	0	0
	New.CleanUp.ReferenceOTU12114	0	0	5e-06	0.05	0	0	2e-05	0.13	0	0
	New.CleanUp.ReferenceOTU6920	0	0	2.5e-05	0.05	0	0	6.66667e-06	0.07	0	0
	New.CleanUp.ReferenceOTU657	0	0	5e-06	0.05	0	0	2.66667e-05	0.07	0	0
	New.CleanUp.ReferenceOTU4653	0	0	5e-06	0.05	0	0	6.66667e-06	0.07	0	0
	New.CleanUp.ReferenceOTU21008	0	0	5e-06	0.05	0	0	1.33333e-05	0.07	0	0
	New.CleanUp.ReferenceOTU18704	0	0	5e-06	0.05	0	0	6.66667e-06	0.07	0	0
	New.CleanUp.ReferenceOTU9295	0	0	6e-05	0.05	0	0	0	0	0	0
	New.CleanUp.ReferenceOTU9271	0	0	5e-06	0.05	0	0	0	0	0	0
	New.CleanUp.ReferenceOTU8949	0	0	1e-05	0.05	0	0	0	0	0	0
	New.CleanUp.ReferenceOTU7919	0	0	2e-05	0.05	0	0	0	0	0	0
	New.CleanUp.ReferenceOTU741	0	0	2e-05	0.05	0	0	0	0	0	0
	New.CleanUp.ReferenceOTU7258	0	0	1e-05	0.05	0	0	0	0	0	0
	New.CleanUp.ReferenceOTU6212	0	0	1e-05	0.05	0	0	0	0	0	0
	New.CleanUp.ReferenceOTU6156	0	0	5e-06	0.05	0	0	0	0	0	0
	New.CleanUp.ReferenceOTU6001	0	0	5e-06	0.05	0	0	0	0	0	0
	New.CleanUp.ReferenceOTU52	0	0	5e-06	0.05	0	0	0	0	0	0
	New.CleanUp.ReferenceOTU508	0	0	6e-05	0.05	0	0	0	0	0	0
	New.CleanUp.ReferenceOTU4979	0	0	3.5e-05	0.05	0	0	0	0	0	0
	New.CleanUp.ReferenceOTU21049	0	0	5e-06	0.05	0	0	0	0	0	0
	New.CleanUp.ReferenceOTU20356	0	0	3.5e-05	0.05	0	0	0	0	0	0
	New.CleanUp.ReferenceOTU20012	0	0	5e-06	0.05	0	0	0	0	0	0
	New.CleanUp.ReferenceOTU19022	0	0	5e-06	0.05	0	0	0	0	0	0
	New.CleanUp.ReferenceOTU17583	0	0	5e-06	0.05	0	0	0	0	0	0
	New.CleanUp.ReferenceOTU16712	0	0	1e-05	0.05	0	0	0	0	0	0
	New.CleanUp.ReferenceOTU16317	0	0	1.5e-05	0.05	0	0	0	0	0	0
	New.CleanUp.ReferenceOTU15348	0	0	1.5e-05	0.05	0	0	0	0	0	0
	New.CleanUp.ReferenceOTU14912	0	0	2e-05	0.05	0	0	0	0	0	0
	New.CleanUp.ReferenceOTU13446	0	0	5e-06	0.05	0	0	0	0	0	0
	New.CleanUp.ReferenceOTU1321	0	0	5e-06	0.05	0	0	0	0	0	0
	New.CleanUp.ReferenceOTU13204	0	0	1e-05	0.05	0	0	0	0	0	0
	New.CleanUp.ReferenceOTU13160	0	0	1e-05	0.05	0	0	0	0	0	0
	New.CleanUp.ReferenceOTU12062	0	0	5e-06	0.05	0	0	0	0	0	0
	New.CleanUp.ReferenceOTU1138	0	0	2e-05	0.05	0	0	0	0	0	0
	New.CleanUp.ReferenceOTU10867	0	0	0.00014	0.05	0	0	0	0	0	0
	New.CleanUp.ReferenceOTU10695	0	0	3.5e-05	0.05	0	0	0	0	0	0
	New.CleanUp.ReferenceOTU10337	0	0	5e-06	0.05	0	0	0	0	0	0
	New.CleanUp.ReferenceOTU10054	0	0	5e-06	0.05	0	0	0	0	0	0
	New.ReferenceOTU136	0	0	0	0	8.33333e-05	0.56	2e-05	0.2	0	0
	New.CleanUp.ReferenceOTU18439	0	0	0	0	1.66667e-05	0.17	6.66667e-06	0.07	0	0
	New.CleanUp.ReferenceOTU10253	0	0	0	0	3.33333e-05	0.17	0	0	0	0
	New.CleanUp.ReferenceOTU8680	0	0	0	0	1.11111e-05	0.11	2e-05	0.2	0	0
	New.CleanUp.ReferenceOTU7893	0	0	0	0	1.11111e-05	0.11	6.66667e-06	0.07	0	0
	New.CleanUp.ReferenceOTU19995	0	0	0	0	1.11111e-05	0.11	6.66667e-06	0.07	0	0
	New.CleanUp.ReferenceOTU7898	0	0	0	0	1.11111e-05	0.11	0	0	0	0
	New.CleanUp.ReferenceOTU6647	0	0	0	0	1.11111e-05	0.11	0	0	0	0
	New.CleanUp.ReferenceOTU5680	0	0	0	0	1.11111e-05	0.11	0	0	0	0
	New.CleanUp.ReferenceOTU12026	0	0	0	0	1.11111e-05	0.11	0	0	0	0
	New.CleanUp.ReferenceOTU10249	0	0	0	0	1.11111e-05	0.11	0	0	0	0
	New.CleanUp.ReferenceOTU13055	0	0	0	0	5.55556e-06	0.06	3.33333e-05	0.27	0	0
	New.CleanUp.ReferenceOTU6205	0	0	0	0	2.22222e-05	0.06	2e-05	0.13	0	0
	New.CleanUp.ReferenceOTU469	0	0	0	0	5.55556e-06	0.06	1.33333e-05	0.13	0	0
	New.CleanUp.ReferenceOTU11306	0	0	0	0	5.55556e-06	0.06	1.33333e-05	0.13	0	0
	New.CleanUp.ReferenceOTU18098	0	0	0	0	5.55556e-06	0.06	1.33333e-05	0.07	0	0
	New.CleanUp.ReferenceOTU17371	0	0	0	0	5.55556e-06	0.06	0	0	0	0
	New.CleanUp.ReferenceOTU6208	0	0	0	0	0	0	0.00012	0.2	0	0
	New.CleanUp.ReferenceOTU9686	0	0	0	0	0	0	1.33333e-05	0.13	0	0
	New.CleanUp.ReferenceOTU6034	0	0	0	0	0	0	2e-05	0.13	0	0
	New.CleanUp.ReferenceOTU2894	0	0	0	0	0	0	4.66667e-05	0.13	0	0
	New.CleanUp.ReferenceOTU17658	0	0	0	0	0	0	2.66667e-05	0.13	0	0
	New.CleanUp.ReferenceOTU16029	0	0	0	0	0	0	2.66667e-05	0.13	0	0
	New.CleanUp.ReferenceOTU13294	0	0	0	0	0	0	2.66667e-05	0.13	0	0
	New.CleanUp.ReferenceOTU12487	0	0	0	0	0	0	1.33333e-05	0.13	0	0
	New.CleanUp.ReferenceOTU10992	0	0	0	0	0	0	1.33333e-05	0.13	0	0
	New.CleanUp.ReferenceOTU9527	0	0	0	0	0	0	6.66667e-06	0.07	0	0
	New.CleanUp.ReferenceOTU9482	0	0	0	0	0	0	2.66667e-05	0.07	0	0
	New.CleanUp.ReferenceOTU7117	0	0	0	0	0	0	6.66667e-06	0.07	0	0
	New.CleanUp.ReferenceOTU5665	0	0	0	0	0	0	2.66667e-05	0.07	0	0
	New.CleanUp.ReferenceOTU3655	0	0	0	0	0	0	2e-05	0.07	0	0
	New.CleanUp.ReferenceOTU3170	0	0	0	0	0	0	2.66667e-05	0.07	0	0
	New.CleanUp.ReferenceOTU19619	0	0	0	0	0	0	4.66667e-05	0.07	0	0
	New.CleanUp.ReferenceOTU16314	0	0	0	0	0	0	6.66667e-06	0.07	0	0
	New.CleanUp.ReferenceOTU15545	0	0	0	0	0	0	3.33333e-05	0.07	0	0
	The nine core 97% OTUs present in all great ape host species are shown highlighted in gray. The core 97% OTUs¬ of each species (i.e., those present in >80% of sampled individuals) are bolded (related to Figure S2).
