# Supplementary material for: Unexplored Archaeal Diversity in the Great Ape Gut Microbiome
Source: mSphere. 2017 Feb 22;2(1):e00026-17. doi: 10.1128/mSphere.00026-17 (PMC5322346; doi:10.1128/mSphere.00026-17)
Supplement: DATA SET S5 [file sph002172239sd5.xlsx]

## Sheet: Sheet1
	Dataset S5. Co-occurrence relationships between archaea and bacteria present in the gut microbiomes of great apes based.
	OTU 1 Taxomony	OTU1 #	OTU 2 Taxomony	OTU2 #	Spearman's rho	P-value
	Cerasicoccales Cerasicoccaceae	OTU405	Methanomassiliicoccales	OTU51	0.711557	2.27796e-08
	Cerasicoccales Cerasicoccaceae	OTU405	Methanomassiliicoccales	OTU9	0.696646	8.45236e-08
	Coriobacteriales Coriobacteriaceae Atopobium	OTU47	Methanobacteriales	OTU41	0.679811	3.38731e-07
	Sphaerochaetales Sphaerochaetaceae Sphaerochaeta	OTU386	Methanomassiliicoccales	OTU9	0.663684	1.17848e-06
	Sphaerochaetales Sphaerochaetaceae Sphaerochaeta	OTU386	Methanomassiliicoccales	OTU53	0.660115	1.53715e-06
	Erysipelotrichales Erysipelotrichaceae RFN20	OTU216	Methanobacteriales	OTU41	0.6359	8.52301e-06
	Aeromonadales Succinivibrionaceae	OTU347	Methanobacteriales	OTU41	0.635831	8.56276e-06
	Sphaerochaetales Sphaerochaetaceae Sphaerochaeta	OTU386	Methanomassiliicoccales	OTU51	0.633724	9.86862e-06
	Clostridiales Lachnospiraceae Butyrivibrio	OTU169	Methanomassiliicoccales	OTU53	0.628351	1.41058e-05
	Clostridiales Lachnospiraceae Oribacterium	OTU174	Methanobacteriales	OTU41	0.621163	2.25104e-05
	Bacteroidales RF16	OTU67	Methanomassiliicoccales	OTU53	0.618353	2.69363e-05
	Erysipelotrichales Erysipelotrichaceae RFN20	OTU216	Methanobacteriales	OTU56	0.613262	3.71252e-05
	Erysipelotrichales Erysipelotrichaceae RFN20	OTU216	Methanomassiliicoccales	OTU53	0.611676	4.09787e-05
	Erysipelotrichaceae p-75-a5	OTU218	Methanomassiliicoccales	OTU53	0.60548	5.9967e-05
	Sphaerochaetales Sphaerochaetaceae Sphaerochaeta	OTU386	Methanobacteriales	OTU41	0.601593	7.58301e-05
	Erysipelotrichales Erysipelotrichaceae	OTU210	Methanobacteriales	OTU41	0.599943	8.36996e-05
	Bacteroidales RF16	OTU67	Methanobacteriales	OTU41	0.599879	8.40205e-05
	Erysipelotrichales Erysipelotrichaceae RFN20	OTU216	Methanomassiliicoccales	OTU9	0.596045	0.000105447
	Clostridiales Veillonellaceae Anaerovibrio	OTU192	Methanomassiliicoccales	OTU53	0.594525	0.000115289
	Tenericutes Mollicutes RF39	OTU399	Methanomassiliicoccales	OTU51	0.59319	0.000124645
	Bacteroidales Paraprevotellacea Prevotella	OTU77	Methanomassiliicoccales	OTU51	0.592749	0.000127889
	Bacteroidales Paraprevotellacea Prevotella	OTU77	Methanobacteriales	OTU41	0.587954	0.000168688
	Tenericutes Mollicutes RF39	OTU399	Methanomassiliicoccales	OTU9	0.586321	0.000185179
	Clostridiales Lachnospiraceae Oribacterium	OTU174	Methanobacteriales	OTU56	0.579885	0.000266143
	Bacteroidales RF16	OTU67	Methanomassiliicoccales	OTU9	0.577402	0.000305469
	Clostridiales Lachnospiraceae Butyrivibrio	OTU169	Methanobacteriales	OTU41	0.576385	0.000323108
	Erysipelotrichaceae p-75-a5	OTU218	Methanomassiliicoccales	OTU51	0.57578	0.000334067
	Clostridiales Lachnospiraceae Oribacterium	OTU174	Methanomassiliicoccales	OTU53	0.575657	0.000336318
	Bacteroidales Paraprevotellacea Prevotella	OTU77	Methanomassiliicoccales	OTU53	0.574365	0.000361032
	Bacteroidales Paraprevotellacea Prevotella	OTU77	Methanomassiliicoccales	OTU9	0.574352	0.000361292
	Erysipelotrichales Erysipelotrichaceae	OTU210	Methanomassiliicoccales	OTU53	0.573825	0.000371848
	Clostridiales Ruminococcaceae Ruminococcus	OTU187	Methanomassiliicoccales	OTU51	0.572394	0.000402027
	Rhodocyclales Rhodocyclaceae K82	OTU321	Methanomassiliicoccales	OTU8	0.568319	0.000501006
	Erysipelotrichales Erysipelotrichaceae	OTU210	Methanomassiliicoccales	OTU51	0.564597	0.000611014
	Erysipelotrichaceae p-75-a5	OTU218	Methanomassiliicoccales	OTU9	0.559919	0.000781458
	Clostridiales Lachnospiraceae Butyrivibrio	OTU169	Methanomassiliicoccales	OTU8	0.559904	0.000782106
	Erysipelotrichales Erysipelotrichaceae RFN20	OTU216	Methanobacteriales	OTU1398	-0.557867	0.000869543
	Pseudomonadales Pseudomonadaceae Pseudomonas	OTU371	Methanomassiliicoccales	OTU51	-0.562365	0.000687461
	Actinomycetales Corynebacteriaceae Corynebacterium	OTU15	Methanomassiliicoccales	OTU51	-0.567155	0.000533246
	Sphaerochaetales Sphaerochaetaceae Sphaerochaeta	OTU386	Methanobacteriales	OTU1398	-0.586365	0.00018471
	Erysipelotrichaceae p-75-a5	OTU218	Methanobacteriales	OTU1398	-0.602474	7.19209e-05
	Pseudomonadales Moraxellaceae Acinetobacter	OTU369	Methanomassiliicoccales	OTU51	-0.60333	6.83087e-05
	Only statistically significant associations (p = 0.001) with a Spearman’s rho value less than ¬–0.5 or greater than 0.5. Associations between the nine core 97% OTUs (i.e., those present in all host species) and bacteria genera not detected in human samples are shown in gray font. Associations involving these core OTUs and bacteria genera present in humans (and other great apes) shown in bold blac…
